# Supplementary material for: Initial Hyperleukocytosis and Neutrophilia in Nasopharyngeal Carcinoma: Incidence and Prognostic Impact
Source: PLoS One. 2015 Sep 3;10(9):e0136752. doi: 10.1371/journal.pone.0136752 (PMC4559377; doi:10.1371/journal.pone.0136752)
Supplement: S1 Table — (XLS) [file pone.0136752.s001.xls]

## Sheet: 我的数据222Untitled3.sav（PLos one）
index	hyperleukocytosis	neutrophilia	SEX	T	N	pathology	type of chemotherapy	LRFS	relapse	DMFS	metastasis	OS	death	PFS	progression	age	type of radiotherapy
4720	0	0	2	1	1	3	1	75	0	75	0	74.97	0	74.97	0	1	1
769	0	0	2	3	1	3	4	80	0	80	0	79.97	0	79.97	0	1	3
772	0	0	1	3	1	3	4	37	0	37	0	36.87	0	36.87	0	1	3
768	0	0	2	3	1	3	4	41	0	41	0	41.43	0	41.43	0	1	3
1374	0	0	2	3	1	3	0	54	0	54	0	54.2	0	54.2	0	1	3
315	0	0	1	4	2	3	2	46	0	46	0	46.23	0	46.23	0	2	3
3442	0	0	1	1	1	3	4	72	0	72	0	72.13	0	72.13	0	1	1
4083	0	0	2	1	1	3	2	29	0	29	0	29.33	0	29.33	0	2	1
3443	0	0	2	4	1	3	4	42	0	42	0	41.77	0	41.77	0	2	1
4087	0	0	2	4	1	3	2	50	0	50	1	49.9	0	50	1	2	1
4723	0	0	1	4	1	3	1	70	0	70	0	69.93	0	69.93	0	2	1
217	0	0	1	1	2	3	4	32	0	32	0	32.3	0	32.3	0	2	3
4712	0	0	2	4	1	3	1	38	0	38	0	38	0	38	0	1	1
4088	0	0	1	3	1	3	2	70	0	70	0	70.27	0	70.27	0	2	1
4724	0	0	2	2	1	3	1	65	0	65	0	64.8	0	64.8	0	1	1
5378	0	0	1	2	0	3	2	54	0	54	0	53.5	0	53.5	0	2	1
2049	0	0	2	2	3	3	1	10	0	10	0	9.9	1	9.9	1	2	1
2517	0	0	2	2	2	3	2	17	0	17	1	17.13	0	17	1	1	1
3441	0	0	2	1	1	3	4	71	0	71	0	70.97	0	70.97	0	1	1
5114	0	0	2	1	1	3	0	105	0	105	0	105.43	0	105.43	0	1	1
3435	0	0	2	2	1	3	4	66	0	66	0	66.43	0	66.43	0	2	1
4718	0	0	1	3	1	3	1	62	0	62	0	61.63	0	61.63	0	1	1
764	0	0	1	4	1	3	4	39	0	39	0	39.27	1	39.27	1	2	3
2081	0	0	1	1	2	3	6	47	0	6	1	46.6	0	6	1	2	1
770	0	0	2	3	1	3	4	38	0	38	0	37.57	0	37.57	0	1	3
1798	0	0	1	3	1	3	2	40	0	40	0	39.6	0	39.6	0	1	2
1796	0	0	2	1	1	3	2	58	0	58	0	58.3	0	58.3	0	1	2
4072	0	0	2	3	1	3	2	46	0	46	0	46.2	0	46.2	0	1	1
5852	0	0	2	1	0	3	0	77	0	77	0	77.17	0	77.17	0	1	1
1738	0	0	2	2	0	3	0	49	0	49	0	48.73	0	48.73	0	2	3
3436	0	0	2	4	1	3	4	48	0	48	0	47.97	0	47.97	0	1	1
3434	0	0	1	3	1	2	4	96	0	96	0	96.27	0	96.27	0	1	1
4715	0	0	2	3	1	3	1	27	1	44	0	43.67	0	27	1	2	1
765	0	0	2	2	1	3	4	104	0	104	0	103.83	0	103.83	0	2	3
1204	0	0	2	1	1	3	2	22	1	38	0	37.5	0	22	1	2	3
2301	0	0	1	3	2	3	4	34	0	34	0	34.2	0	34.2	0	1	1
210	0	0	1	2	2	3	4	17	1	51	0	51.23	0	17	0	2	3
1207	0	0	1	2	1	3	2	71	0	71	0	70.73	0	70.73	0	2	3
4079	0	0	2	1	1	3	2	41	0	41	0	40.9	0	40.9	0	2	1
4711	0	0	2	2	1	3	1	82	0	82	0	81.63	0	81.63	0	1	1
1203	0	0	1	3	1	3	2	33	0	33	0	33.33	0	33.33	0	2	3
1750	0	0	1	4	2	3	2	38	0	14	1	38.17	1	14	1	2	2
4086	0	0	1	3	1	3	2	86	0	86	0	86.5	0	86.5	0	2	1
771	0	0	2	3	1	3	4	77	0	77	0	77.4	0	77.4	0	1	3
2516	0	0	1	4	2	3	2	7	0	7	1	7.13	0	7	1	2	1
4717	0	0	2	3	1	3	1	82	0	82	0	81.67	0	81.67	0	1	1
3430	0	0	1	3	1	3	4	46	0	46	0	45.9	0	45.9	0	1	1
5108	0	0	1	2	1	3	0	64	0	64	0	63.57	0	63.57	0	2	1
4708	0	0	1	3	1	3	1	59	0	59	0	59.47	0	59.47	0	2	1
1735	0	0	1	2	0	3	0	36	0	36	0	35.7	0	35.7	0	2	3
3422	0	0	1	1	1	2	4	51	0	51	0	50.6	0	50.6	0	1	1
5091	0	0	2	3	1	3	0	15	0	15	0	15.47	1	15.47	1	2	1
4726	0	0	2	3	1	3	1	36	0	36	0	36.3	0	36.3	0	1	1
5853	0	0	2	2	0	3	0	75	0	75	0	74.7	0	74.7	0	1	1
2868	0	0	2	1	2	3	0	76	0	76	0	75.9	0	75.9	0	1	1
4076	0	0	1	3	1	3	2	91	0	91	0	90.8	0	90.8	0	1	1
1811	0	0	2	2	1	3	0	69	0	69	0	69.4	0	69.4	0	2	2
5849	0	0	1	1	0	3	0	35	0	35	0	34.83	0	34.83	0	2	1
3429	0	0	2	3	1	3	4	49	0	49	0	49.4	0	49.4	0	1	1
2515	0	0	2	3	2	3	2	69	0	69	0	69.37	0	69.37	0	1	1
2511	0	0	1	4	2	3	2	69	0	69	0	68.8	0	68.8	0	1	1
2514	0	0	2	3	2	3	2	14	1	15	1	20.63	1	14	1	1	1
5840	0	0	1	3	0	3	0	48	0	48	0	47.77	0	47.77	0	1	1
5102	0	0	1	3	1	3	0	68	0	68	0	67.87	0	67.87	0	1	1
1452	0	0	1	3	0	3	4	46	0	46	0	45.6	0	45.6	0	2	3
1193	0	0	2	4	1	3	2	58	0	58	0	58.03	0	58.03	0	2	3
2312	0	0	1	4	2	3	4	36	0	36	0	36.03	0	36.03	0	2	1
2048	0	0	1	4	3	3	1	69	0	69	0	68.97	0	68.97	0	2	1
5113	0	0	1	1	1	3	0	83	0	83	0	82.73	0	82.73	0	1	1
1581	0	0	2	4	0	3	1	72	0	72	0	71.8	0	71.8	0	1	3
5112	0	0	1	2	1	3	0	48	0	48	0	47.73	0	47.73	0	2	1
2811	0	0	1	1	2	2	1	76	0	76	0	76.07	0	76.07	0	2	1
5110	0	0	1	1	1	3	0	28	0	28	0	27.77	0	27.77	0	2	1
4074	0	0	1	2	1	3	2	59	0	59	0	58.57	0	58.57	0	1	1
1797	0	0	2	3	1	3	2	45	0	45	0	44.83	0	44.83	0	1	2
5508	0	0	1	4	0	3	1	65	1	65	1	110.13	0	65	1	2	1
3423	0	0	2	2	1	3	4	69	0	69	0	69.33	0	69.33	0	2	1
5839	0	0	1	1	0	3	0	56	0	56	0	55.5	0	55.5	0	2	1
3418	0	0	1	2	1	3	4	62	0	62	0	62.27	0	62.27	0	1	1
2803	0	0	2	3	2	3	1	42	0	42	0	41.63	0	41.63	0	2	1
1451	0	0	2	3	0	3	4	48	0	48	0	47.5	0	47.5	0	1	3
1186	0	0	2	3	1	3	2	72	0	72	0	72.17	0	72.17	0	2	3
1369	0	0	1	1	1	3	0	41	0	41	0	41.07	0	41.07	0	2	3
2947	0	0	2	3	1	3	6	84	0	84	0	84.4	0	84.4	0	1	1
2801	0	0	2	4	2	3	1	10	0	8	1	10.4	1	8	1	1	1
5076	0	0	2	2	1	3	0	27	0	27	0	27.17	0	27.17	0	1	1
1166	0	0	1	3	1	3	2	5	1	5	1	50.87	0	5	1	1	3
3440	0	0	1	4	1	3	4	22	1	22	1	43.07	1	22	1	1	1
4075	0	0	2	3	1	3	2	93	0	93	0	93.23	0	93.23	0	2	1
4080	0	0	2	2	1	3	2	41	0	41	0	41.1	0	41.1	0	1	1
5850	0	0	2	2	0	3	0	97	0	97	0	97.27	0	97.27	0	1	1
4078	0	0	1	3	1	3	2	73	0	73	0	72.73	0	72.73	0	1	1
215	0	0	1	2	2	3	4	74	0	74	0	74.23	0	74.23	0	1	3
5509	0	0	2	4	0	3	1	61	1	74	0	73.67	0	61	1	2	1
4704	0	0	1	2	1	3	1	99	0	99	0	99.3	0	99.3	0	1	1
5844	0	0	2	3	0	3	0	90	0	90	0	89.87	0	89.87	0	2	1
3427	0	0	1	4	1	3	4	22	0	14	1	22.3	1	14	1	1	1
4063	0	0	2	2	1	3	2	97	0	97	0	97.47	0	97.47	0	1	1
3425	0	0	1	4	1	3	4	35	0	35	0	35.1	0	35.1	0	1	1
428	0	0	1	2	1	3	6	55	0	55	0	54.6	0	54.6	0	2	3
760	0	0	2	3	1	3	4	64	0	64	0	64	0	64	0	2	3
313	0	0	1	4	2	3	2	79	0	79	0	79.3	0	79.3	0	2	3
99	0	0	1	2	2	3	6	46	0	46	0	45.9	0	45.9	0	1	3
4056	0	0	2	3	1	2	2	50	0	50	0	50	0	50	0	1	1
5093	0	0	1	2	1	3	0	81	0	81	0	81	0	81	0	1	1
3415	0	0	1	4	1	3	4	9	0	4	1	9.13	1	4	1	2	1
3414	0	0	2	4	1	3	4	13	1	39	0	38.9	1	13	1	2	1
5505	0	0	1	4	0	3	1	50	0	50	0	49.93	0	49.93	0	2	1
1185	0	0	2	4	1	3	2	48	0	48	0	48.5	0	48.5	0	2	3
4688	0	0	1	2	1	3	1	68	0	68	0	67.97	0	67.97	0	2	1
5503	0	0	2	3	0	3	1	80	0	80	0	80.17	0	80.17	0	2	1
4034	0	0	1	1	1	3	2	52	0	52	0	52.27	0	52.27	0	2	1
5201	0	0	1	4	0	3	4	71	0	71	0	71.13	0	71.13	0	1	1
5502	0	0	1	2	0	3	1	69	0	69	0	68.53	0	68.53	0	2	1
2499	0	0	1	2	2	3	2	83	0	83	0	83.23	0	83.23	0	1	1
1176	0	0	1	4	1	3	2	13	1	61	0	60.87	1	13	1	2	3
1149	0	0	2	3	1	3	2	74	0	74	0	73.57	0	73.57	0	2	3
4058	0	0	2	2	1	3	2	46	0	46	0	45.93	0	45.93	0	2	1
1773	0	0	2	2	1	3	4	70	0	70	0	69.73	0	69.73	0	2	2
4084	0	0	1	3	1	3	2	66	0	66	0	65.83	0	65.83	0	1	1
4722	0	0	1	2	1	3	1	12	0	12	0	11.7	1	11.7	1	2	1
5111	0	0	2	2	1	3	0	68	0	68	0	68.03	0	68.03	0	2	1
4081	0	0	1	1	1	3	2	36	0	19	1	35.9	1	19	1	1	1
2809	0	0	2	2	2	3	1	53	0	53	0	53.37	0	53.37	0	1	1
1736	0	0	2	1	0	3	0	104	0	104	0	104.13	0	104.13	0	2	3
4707	0	0	2	1	1	3	1	62	0	62	0	62.13	0	62.13	0	2	1
1933	0	0	1	2	3	3	1	47	0	47	0	46.7	0	46.7	0	1	1
4070	0	0	2	1	1	3	2	26	0	26	0	25.9	0	25.9	0	1	1
5107	0	0	2	2	1	3	0	41	0	41	0	40.77	0	40.77	0	2	1
1731	0	0	1	3	0	3	0	74	0	74	0	73.9	0	73.9	0	2	3
5843	0	0	1	1	0	3	0	95	0	95	0	95.1	0	95.1	0	1	1
4703	0	0	1	4	1	3	1	21	1	93	0	92.57	0	21	1	1	1
762	0	0	1	2	1	3	4	43	0	43	0	43.03	0	43.03	0	1	3
2950	0	0	2	3	1	3	6	85	0	85	0	85.03	0	85.03	0	1	1
5103	0	0	2	3	1	3	0	60	0	60	0	60.47	0	60.47	0	2	1
1454	0	0	1	4	0	3	4	99	0	99	0	99	0	99	0	2	3
1201	0	0	2	1	1	3	2	35	0	35	0	34.73	0	34.73	0	2	3
2805	0	0	1	3	2	3	1	79	0	26	1	79.4	0	26	1	2	1
5837	0	0	1	2	0	2	0	70	0	70	0	69.83	0	69.83	0	1	1
761	0	0	1	1	1	3	4	39	1	58	0	57.6	1	39	1	1	3
2306	0	0	1	3	2	3	4	45	0	45	0	44.83	0	44.83	0	2	1
4057	0	0	2	3	1	3	2	35	0	35	0	35.1	0	35.1	0	2	1
425	0	0	1	3	1	3	6	27	0	27	0	27.3	0	27.3	0	2	3
1195	0	0	1	1	1	3	2	39	0	39	0	38.83	0	38.83	0	2	3
1453	0	0	1	4	0	3	4	29	0	29	0	28.67	0	28.67	0	1	3
1188	0	0	2	4	1	3	2	43	0	43	0	43.37	0	43.37	0	2	3
754	0	0	1	2	1	3	4	63	0	63	0	63.2	0	63.2	0	1	3
4044	0	0	1	4	1	3	2	92	0	92	0	91.8	0	91.8	0	1	1
214	0	0	2	4	2	3	4	35	0	35	0	35.03	0	35.03	0	1	3
2300	0	0	2	3	2	3	4	61	0	61	0	60.7	0	60.7	0	1	1
4028	0	0	1	3	1	3	2	88	0	88	0	87.87	0	87.87	0	1	1
4036	0	0	2	3	1	3	2	43	0	43	0	43.07	0	43.07	0	1	1
5820	0	0	1	1	0	3	0	60	0	60	0	59.8	0	59.8	0	1	1
5197	0	0	1	3	0	3	4	74	0	74	0	73.93	0	73.93	0	2	1
5500	0	0	2	3	0	3	1	44	0	44	0	43.93	0	43.93	0	1	1
5373	0	0	1	3	0	3	2	102	0	102	0	102.47	0	102.47	0	1	1
1375	0	0	2	2	1	3	0	47	0	47	0	47.37	0	47.37	0	2	3
1564	0	0	1	2	0	3	2	40	0	40	0	39.7	0	39.7	0	1	3
2870	0	0	1	3	2	3	0	10	1	39	1	43.07	1	10	1	2	1
5851	0	0	2	2	0	3	0	33	0	33	0	33.13	0	33.13	0	1	1
314	0	0	2	2	2	3	2	99	0	99	0	99.13	0	99.13	0	2	3
4073	0	0	1	3	1	3	2	73	0	73	0	72.7	0	72.7	0	1	1
2309	0	0	2	4	2	3	4	74	0	74	0	74.5	0	74.5	0	2	1
2512	0	0	2	3	2	3	2	46	0	46	0	45.9	0	45.9	0	2	1
2308	0	0	1	2	2	3	4	8	0	8	0	7.57	0	7.57	0	2	1
2867	0	0	1	3	2	3	0	35	0	35	0	34.77	0	34.77	0	1	1
5101	0	0	2	2	1	3	0	95	0	95	0	95.43	0	95.43	0	1	1
1198	0	0	1	2	1	3	2	78	0	78	0	77.7	0	77.7	0	1	3
5835	0	0	2	3	0	2	0	70	0	70	0	70.1	0	70.1	0	2	1
5096	0	0	2	1	1	3	0	55	0	55	0	55.27	0	55.27	0	2	1
2802	0	0	2	3	2	3	1	70	0	70	0	69.63	0	69.63	0	1	1
4695	0	0	1	4	1	3	1	14	1	18	0	18	1	14	1	2	1
1187	0	0	1	3	1	3	2	43	0	43	0	42.77	0	42.77	0	2	3
1725	0	0	1	1	0	3	0	39	0	39	0	39.43	0	39.43	0	2	3
1726	0	0	2	1	0	3	0	34	0	34	0	33.87	0	33.87	0	2	3
1721	0	0	2	1	0	3	0	96	0	96	0	96.13	0	96.13	0	1	3
1719	0	0	2	2	0	3	0	17	1	93	0	93.17	0	17	1	1	3
308	0	0	2	2	2	3	2	70	0	70	0	69.73	0	69.73	0	1	3
2296	0	0	2	3	2	3	4	43	0	43	0	42.63	0	42.63	0	2	1
742	0	0	2	3	1	3	4	92	0	92	0	91.97	0	91.97	0	2	3
2791	0	0	2	3	2	3	1	89	0	89	0	89.33	0	89.33	0	2	1
3406	0	0	1	3	1	3	4	8	1	7	1	20.07	0	7	1	1	1
4677	0	0	1	2	1	3	1	33	0	33	0	32.63	1	32.63	1	1	1
1172	0	0	2	2	1	3	2	51	0	51	0	50.7	0	50.7	0	2	3
4657	0	0	2	4	1	3	1	83	0	83	0	83.33	0	83.33	0	2	1
2295	0	0	1	2	2	3	4	74	0	74	0	73.87	0	73.87	0	2	1
305	0	0	1	3	2	3	2	46	0	46	0	46.07	0	46.07	0	2	3
1980	0	0	1	4	3	3	4	94	0	94	0	94.27	0	94.27	0	1	1
3401	0	0	2	3	1	3	4	31	0	31	0	31.03	0	31.03	0	1	1
2783	0	0	1	4	2	3	1	27	1	73	0	72.67	1	27	1	2	1
1812	0	0	2	2	0	3	6	44	0	44	0	44	0	44	0	2	2
5353	0	0	1	2	0	3	2	37	0	37	0	36.63	0	36.63	0	1	1
1281	0	0	1	4	1	3	1	56	0	44	1	55.73	1	44	1	2	3
4716	0	0	1	3	1	3	1	47	0	47	0	46.87	0	46.87	0	1	1
3431	0	0	1	1	1	3	4	31	0	31	0	30.57	0	30.57	0	2	1
4714	0	0	1	2	1	3	1	36	0	36	0	35.57	0	35.57	0	1	1
766	0	0	2	1	1	3	4	40	0	40	0	40	0	40	0	1	3
1891	0	0	1	4	3	3	4	92	0	92	0	91.57	0	91.57	0	2	1
2808	0	0	2	3	2	3	1	47	0	47	0	46.93	0	46.93	0	1	1
4065	0	0	2	1	1	3	2	86	0	86	0	85.63	1	85.63	1	2	1
4066	0	0	2	3	1	3	2	83	0	83	0	83.23	0	83.23	0	1	1
2951	0	0	1	1	1	2	6	69	0	69	0	69.03	0	69.03	0	1	1
3426	0	0	1	1	1	3	4	22	0	22	0	22.03	1	22.03	1	1	1
5106	0	0	1	1	1	3	0	52	0	52	0	51.5	0	51.5	0	2	1
427	0	0	1	4	1	3	6	67	0	67	0	67.2	0	67.2	0	2	3
3421	0	0	1	3	1	3	4	34	0	34	0	34.13	0	34.13	0	1	1
5507	0	0	1	4	0	2	1	27	0	27	0	27	0	27	0	2	1
5097	0	0	2	1	1	3	0	44	0	44	0	43.77	0	43.77	0	2	1
3416	0	0	2	4	1	3	4	72	0	27	1	71.6	0	27	1	1	1
2305	0	0	1	3	2	3	4	51	0	51	0	51.23	0	51.23	0	1	1
1192	0	0	1	2	1	3	2	65	0	65	0	64.8	0	64.8	0	1	3
4054	0	0	1	3	1	2	2	64	0	64	0	64.4	0	64.4	0	1	1
1368	0	0	1	2	1	3	0	80	0	80	0	80.4	0	80.4	0	2	3
2948	0	0	1	2	1	3	6	46	0	46	0	45.87	0	45.87	0	1	1
2304	0	0	1	2	2	3	4	32	0	32	0	32.37	0	32.37	0	1	1
1720	0	0	1	1	0	3	0	72	0	72	0	72.23	0	72.23	0	2	3
4686	0	0	2	3	1	3	1	51	0	51	0	51.4	0	51.4	0	2	1
4037	0	0	1	4	1	3	2	26	0	26	0	25.97	0	25.97	0	2	1
4040	0	0	1	3	1	3	2	12	1	22	0	21.8	0	12	1	1	1
750	0	0	1	3	1	3	4	50	0	50	0	49.97	0	49.97	0	2	3
4024	0	0	2	3	1	3	2	25	0	12	1	25.2	0	12	1	1	1
4020	0	0	2	1	1	3	2	44	0	44	0	44.4	0	44.4	0	2	1
745	0	0	1	2	1	3	4	39	0	39	0	39.37	0	39.37	0	2	3
1182	0	0	1	3	1	3	2	46	0	46	0	46.27	0	46.27	0	1	3
2502	0	0	1	3	2	3	2	48	0	48	0	47.57	0	47.57	0	1	1
3403	0	0	2	4	1	3	4	48	0	48	0	47.53	0	47.53	0	1	1
1174	0	0	1	2	1	3	2	45	0	45	0	45	0	45	0	2	3
4008	0	0	2	3	1	3	2	47	0	47	0	46.7	0	46.7	0	2	1
208	0	0	2	1	2	3	4	32	1	45	0	45.27	0	32	1	1	3
1276	0	0	1	2	1	3	1	40	0	40	0	39.93	0	39.93	0	2	3
4648	0	0	1	3	1	3	1	93	0	93	0	93.13	0	93.13	0	1	1
4625	0	0	1	2	1	3	1	53	0	11	1	53.3	0	11	1	2	1
5780	0	0	2	1	0	3	0	92	0	92	0	92.17	0	92.17	0	2	1
5345	0	0	1	2	0	3	2	106	0	106	0	106.13	0	106.13	0	2	1
5498	0	0	1	4	0	3	1	47	0	47	0	46.7	0	46.7	0	2	1
2790	0	0	1	2	2	3	1	46	0	46	0	46.07	0	46.07	0	1	1
4727	0	0	1	3	1	3	1	15	0	15	0	15.17	0	15.17	0	2	1
4085	0	0	1	1	1	3	2	21	0	5	1	20.9	0	5	1	1	1
767	0	0	1	3	1	3	4	14	0	14	0	14.07	0	14.07	0	2	3
4082	0	0	2	2	1	3	2	66	0	66	0	66.3	0	66.3	0	2	1
3433	0	0	1	3	1	3	4	99	0	99	0	98.83	0	98.83	0	1	1
4064	0	0	2	3	1	3	2	93	0	93	0	93.47	0	93.47	0	2	1
2510	0	0	1	2	2	3	2	37	0	37	0	37.37	0	37.37	0	2	1
5104	0	0	1	1	1	3	0	51	0	51	0	50.53	0	50.53	0	2	1
5376	0	0	1	2	0	3	2	35	0	35	0	34.97	0	34.97	0	2	1
1932	0	0	1	3	3	3	1	57	0	14	1	57.33	1	14	1	1	1
4060	0	0	2	3	1	3	2	55	0	55	0	54.63	0	54.63	0	1	1
5098	0	0	1	3	1	3	0	37	0	28	1	37.17	1	28	1	2	1
4052	0	0	1	3	1	3	2	67	1	95	0	94.93	1	67	1	2	1
5833	0	0	1	2	0	3	0	61	0	61	0	61.17	0	61.17	0	2	1
5834	0	0	1	3	0	3	0	50	0	50	0	50	0	50	0	2	1
424	0	0	1	4	1	3	6	48	0	48	0	48.3	0	48.3	0	1	3
98	0	0	2	2	2	3	6	26	0	26	0	26.3	0	26.3	0	1	3
1196	0	0	1	1	1	3	2	39	0	39	0	38.93	0	38.93	0	1	3
2799	0	0	1	3	2	3	1	42	1	72	1	75.4	1	42	1	2	1
4692	0	0	1	4	1	3	1	78	0	78	0	77.87	0	77.87	0	1	1
5202	0	0	1	4	0	1	4	64	0	64	0	64.13	0	64.13	0	1	1
4694	0	0	1	3	1	3	1	52	0	34	1	51.67	1	34	1	1	1
4045	0	0	2	2	1	3	2	83	0	83	0	83.4	0	83.4	0	1	1
2798	0	0	1	2	2	3	1	62	0	62	0	61.97	0	61.97	0	1	1
5375	0	0	2	4	0	3	2	100	0	100	0	99.63	0	99.63	0	2	1
1795	0	0	1	1	1	3	2	26	0	26	0	25.53	0	25.53	0	2	2
4026	0	0	1	1	1	3	2	103	0	103	0	103.37	0	103.37	0	2	1
4029	0	0	1	3	1	3	2	83	0	83	0	82.53	0	82.53	0	1	1
5200	0	0	1	4	0	2	4	82	0	82	0	81.5	0	81.5	0	1	1
4039	0	0	1	3	1	3	2	13	0	12	1	13.03	1	12	1	1	1
1183	0	0	2	2	1	3	2	72	0	72	0	72.07	0	72.07	0	1	3
4683	0	0	2	2	1	3	1	49	0	49	0	49.23	0	49.23	0	1	1
4681	0	0	1	4	1	3	1	62	0	62	0	62.47	0	62.47	0	2	1
2500	0	0	1	3	2	3	2	77	0	77	0	77.3	0	77.3	0	2	1
60	0	0	1	4	3	3	4	46	0	46	0	45.5	0	45.5	0	2	3
744	0	0	1	4	1	3	4	46	0	46	0	45.6	0	45.6	0	2	3
2794	0	0	1	2	2	3	1	38	0	23	1	38	1	23	1	2	1
5814	0	0	1	2	0	3	0	94	0	94	0	93.83	0	93.83	0	1	1
4013	0	0	1	2	1	3	2	96	0	96	0	96.5	0	96.5	0	1	1
1559	0	0	2	4	0	3	2	39	0	39	0	38.73	0	38.73	0	1	3
2496	0	0	1	3	2	3	2	29	0	15	1	28.6	1	15	1	2	1
4662	0	0	2	4	1	3	1	55	0	55	0	54.97	0	54.97	0	2	1
4659	0	0	2	2	1	3	1	73	0	73	0	72.8	0	72.8	0	2	1
209	0	0	2	3	2	3	4	89	0	89	0	89.27	0	89.27	0	1	3
4006	0	0	2	4	1	1	2	62	0	62	0	62	0	62	0	1	1
5063	0	0	1	1	1	3	0	99	0	99	0	98.7	0	98.7	0	2	1
1361	0	0	1	1	1	3	0	40	0	40	0	40	0	40	0	2	3
1840	0	0	1	1	0	3	0	62	0	62	0	62.4	0	62.4	0	1	2
5360	0	0	2	4	0	1	2	65	0	65	0	65.13	0	65.13	0	2	1
3981	0	0	2	1	1	1	2	65	0	65	0	64.83	0	64.83	0	1	1
1544	0	0	1	2	0	3	2	49	0	49	0	49.4	0	49.4	0	2	3
4725	0	0	2	3	1	3	1	56	0	56	0	56.37	0	56.37	0	1	1
3439	0	0	1	3	1	3	4	6	0	6	0	6.37	0	6.37	0	2	1
3437	0	0	1	3	1	3	4	42	0	42	0	41.7	0	41.7	0	1	1
4077	0	0	2	3	1	3	2	80	0	80	0	79.93	0	79.93	0	1	1
5109	0	0	2	2	1	3	0	80	0	80	0	79.6	0	79.6	0	1	1
1737	0	0	1	1	0	3	0	68	0	68	0	67.6	0	67.6	0	2	3
2513	0	0	1	3	2	3	2	34	0	34	0	34.13	0	34.13	0	1	1
1563	0	0	1	4	0	3	2	59	0	59	0	59.3	0	59.3	0	2	3
5845	0	0	1	1	0	2	0	78	0	78	0	78	0	78	0	2	1
4702	0	0	1	4	1	3	1	91	0	91	0	90.83	0	90.83	0	1	1
5105	0	0	1	3	1	3	0	34	0	23	1	33.77	1	23	1	2	1
5203	0	0	1	4	0	3	4	32	0	32	0	31.87	0	31.87	0	2	1
5836	0	0	2	1	0	3	0	89	0	89	0	88.73	0	88.73	0	1	1
426	0	0	2	1	1	3	6	60	0	30	1	59.93	0	30	1	2	3
2509	0	0	1	2	2	2	2	71	0	71	0	70.93	0	70.93	0	2	1
1194	0	0	1	1	1	3	2	42	0	42	0	41.93	0	41.93	0	1	3
2047	0	0	1	3	3	3	1	66	0	66	0	66.1	0	66.1	0	1	1
2508	0	0	2	4	2	3	2	94	0	94	0	93.6	0	93.6	0	1	1
3413	0	0	2	2	1	3	4	75	0	75	0	75.33	0	75.33	0	1	1
5089	0	0	2	1	1	3	0	101	0	101	0	100.73	0	100.73	0	1	1
213	0	0	2	3	2	3	4	53	0	53	0	53.47	0	53.47	0	1	3
5828	0	0	1	1	0	3	0	86	0	86	0	85.67	0	85.67	0	1	1
3411	0	0	1	3	1	2	4	70	0	70	0	69.67	0	69.67	0	2	1
2795	0	0	1	2	2	3	1	62	0	62	0	62.5	0	62.5	0	2	1
5822	0	0	2	2	0	3	0	83	0	83	0	83.2	0	83.2	0	2	1
1890	0	0	2	3	3	3	4	54	0	54	0	54.3	0	54.3	0	2	1
1366	0	0	2	1	1	3	0	92	0	92	0	92.3	0	92.3	0	1	3
4672	0	0	1	4	1	3	1	87	0	87	0	86.7	0	86.7	0	2	1
5081	0	0	1	3	1	3	0	23	1	109	0	109.2	0	23	1	2	1
5815	0	0	1	1	0	3	0	63	0	63	0	63.03	0	63.03	0	2	1
4669	0	0	1	4	1	3	1	98	0	98	0	97.63	0	97.63	0	2	1
1180	0	0	1	2	1	3	2	62	0	36	1	62.3	0	36	1	1	3
2297	0	0	1	4	2	3	4	40	0	40	0	39.9	0	39.9	0	1	1
5501	0	0	1	4	0	3	1	16	0	16	0	15.63	0	15.63	0	1	1
746	0	0	1	4	1	3	4	24	1	37	0	36.9	1	24	1	1	3
2504	0	0	2	3	2	3	2	33	0	33	0	32.73	0	32.73	0	1	1
211	0	0	2	2	2	3	4	49	0	49	0	48.97	0	48.97	0	1	3
1981	0	0	1	3	3	3	4	38	0	38	0	37.77	0	37.77	0	2	1
1717	0	0	1	1	0	3	0	30	0	30	0	29.9	0	29.9	0	2	3
2495	0	0	1	3	2	3	2	38	0	38	0	37.5	0	37.5	0	1	1
5072	0	0	1	2	1	3	0	104	0	104	0	103.87	0	103.87	0	1	1
4661	0	0	2	4	1	3	1	61	0	61	0	60.6	0	60.6	0	1	1
4001	0	0	1	1	1	3	2	46	0	46	0	46.2	0	46.2	0	1	1
2043	0	0	2	4	3	3	1	64	0	64	0	64.1	0	64.1	0	2	1
1448	0	0	1	4	0	3	4	68	0	68	0	68.1	0	68.1	0	1	3
732	0	0	1	3	1	3	4	29	0	29	1	29.23	1	29	1	1	3
4647	0	0	2	2	1	3	1	99	0	99	0	98.73	0	98.73	0	1	1
5068	0	0	1	3	1	3	0	64	0	64	0	63.73	0	63.73	0	1	1
5797	0	0	2	2	0	3	0	89	0	89	0	89.17	0	89.17	0	1	1
3992	0	0	2	1	1	3	2	77	0	77	0	76.8	0	76.8	0	1	1
1359	0	0	1	2	1	3	0	62	0	62	0	61.57	0	61.57	0	2	3
1160	0	0	1	1	1	3	2	29	0	29	0	29.27	0	29.27	0	2	3
1552	0	0	1	4	0	3	2	95	0	95	0	94.53	0	94.53	0	2	3
3386	0	0	2	3	1	3	4	64	0	64	0	63.77	0	63.77	0	1	1
202	0	0	2	2	2	3	4	45	0	45	0	44.93	0	44.93	0	1	3
359	0	0	2	3	2	3	0	41	0	41	0	40.63	0	40.63	0	2	3
4721	0	0	1	3	1	3	1	57	0	57	0	57.07	0	57.07	0	2	1
2869	0	0	2	3	2	3	0	53	0	34	1	52.97	1	34	1	2	1
2311	0	0	1	1	2	3	4	50	0	50	0	50.13	0	50.13	0	1	1
4068	0	0	2	3	1	3	2	44	0	44	0	44.03	0	44.03	0	2	1
2806	0	0	2	4	2	3	1	80	0	80	0	79.87	0	79.87	0	2	1
1733	0	0	2	1	0	3	0	43	0	43	0	42.63	0	42.63	0	1	3
5842	0	0	1	1	0	2	0	99	0	99	0	98.93	0	98.93	0	1	1
4062	0	0	2	4	1	3	2	5	0	4	1	5.27	1	4	1	2	1
1727	0	0	1	1	0	3	0	97	0	97	0	97.33	0	97.33	0	2	3
1982	0	0	1	2	3	3	4	48	1	71	0	71.17	0	48	1	1	1
2079	0	0	2	4	2	3	6	56	0	28	1	56.1	1	28	1	1	1
4696	0	0	1	2	1	3	1	90	0	90	0	90.47	0	90.47	0	1	1
1190	0	0	1	4	1	3	2	18	0	18	0	17.73	0	17.73	0	2	3
1722	0	0	1	1	0	3	0	82	0	82	0	81.53	0	81.53	0	2	3
4689	0	0	1	1	1	3	1	92	0	92	0	92.07	0	92.07	0	2	1
2800	0	0	1	3	2	3	1	26	0	22	1	26.07	1	22	1	1	1
755	0	0	1	3	1	3	4	56	0	56	0	56.2	0	56.2	0	1	3
4693	0	0	1	3	1	3	1	56	0	56	0	56.47	0	56.47	0	1	1
5829	0	0	1	3	0	3	0	72	0	72	0	72	0	72	0	1	1
2862	0	0	2	3	2	3	0	81	0	81	0	81.23	0	81.23	0	2	1
4030	0	0	1	4	1	2	2	76	0	42	1	76.17	0	42	1	2	1
97	0	0	2	2	2	3	6	71	0	71	0	70.6	0	70.6	0	1	3
422	0	0	1	3	1	3	6	64	0	64	0	63.9	0	63.9	0	1	3
4025	0	0	1	4	1	3	2	50	0	50	0	50.47	0	50.47	0	1	1
306	0	0	2	2	2	3	2	60	0	60	0	60.2	0	60.2	0	1	3
3404	0	0	2	3	1	2	4	69	0	69	0	69.4	0	69.4	0	1	1
96	0	0	2	3	2	3	6	21	0	21	1	20.77	0	21	1	2	3
5497	0	0	1	4	0	3	1	70	0	70	0	69.97	0	69.97	0	2	1
2789	0	0	1	4	2	2	1	16	0	12	1	16.5	1	12	1	2	1
4665	0	0	1	4	1	3	1	27	0	27	0	26.7	0	26.7	0	2	1
5074	0	0	2	3	1	3	0	59	0	59	0	59.07	0	59.07	0	2	1
5809	0	0	1	1	0	3	0	44	0	44	0	44	0	44	0	1	1
5365	0	0	1	3	0	3	2	96	0	96	0	96.03	0	96.03	0	1	1
735	0	0	1	4	1	1	4	61	0	61	0	61.37	0	61.37	0	1	3
2784	0	0	1	3	2	3	1	12	1	12	1	15.73	1	12	1	2	1
3993	0	0	1	2	1	3	2	64	1	71	0	71.03	0	64	1	2	1
5130	0	0	1	3	0	3	6	97	0	97	0	97.3	0	97.3	0	1	1
2291	0	0	1	4	2	3	4	91	0	91	0	91.23	0	91.23	0	1	1
1557	0	0	1	3	0	3	2	48	0	48	0	48.17	0	48.17	0	1	3
2289	0	0	1	1	2	1	4	60	0	60	0	60.47	0	60.47	0	2	1
301	0	0	1	2	2	3	2	61	0	61	0	60.63	0	60.63	0	2	3
1156	0	0	2	3	1	3	2	35	0	35	0	35.23	0	35.23	0	1	3
5772	0	0	1	1	0	3	0	45	0	45	0	44.67	0	44.67	0	2	1
5037	0	0	1	3	1	3	0	100	0	100	0	99.67	0	99.67	0	2	1
1138	0	0	1	3	1	3	2	68	0	68	0	67.93	0	67.93	0	2	3
4592	0	0	1	2	1	2	1	93	0	93	0	93.17	0	93.17	0	2	1
3938	0	0	1	4	1	3	2	74	0	74	0	73.63	0	73.63	0	2	1
5473	0	0	1	3	0	3	1	20	1	50	1	92.6	0	20	1	1	1
4542	0	0	1	3	1	3	1	49	0	49	0	49.37	0	49.37	0	2	1
1205	0	0	1	2	1	3	2	29	0	29	1	29.3	0	29	1	2	3
4042	0	0	2	3	1	3	2	29	0	29	0	29.17	0	29.17	0	2	1
5730	0	0	1	1	0	3	0	43	0	43	0	43.47	0	43.47	0	2	1
2810	0	0	1	1	2	2	1	87	0	87	0	87.43	0	87.43	0	1	1
1732	0	0	2	1	0	3	0	67	0	67	0	66.67	0	66.67	0	1	3
4048	0	0	2	3	1	3	2	47	0	47	0	47.33	0	47.33	0	1	1
1580	0	0	2	4	0	3	1	69	0	69	0	69.47	0	69.47	0	1	3
2863	0	0	1	2	2	2	0	48	0	48	0	48.5	0	48.5	0	2	1
5823	0	0	1	1	0	2	0	62	0	62	0	62.03	0	62.03	0	2	1
2302	0	0	1	3	2	3	4	21	0	21	0	20.63	1	20.63	1	1	1
1179	0	0	2	1	1	3	2	69	0	69	0	68.77	0	68.77	0	2	3
1718	0	0	1	3	0	3	0	54	0	54	0	54.33	0	54.33	0	2	3
2793	0	0	1	3	2	3	1	38	0	38	0	37.83	0	37.83	0	2	1
2294	0	0	1	2	2	3	4	80	0	80	0	79.63	0	79.63	0	2	1
4003	0	0	1	1	1	3	2	81	0	81	0	81.03	0	81.03	0	2	1
2497	0	0	1	4	2	2	2	17	1	17	1	28.83	1	17	1	2	1
5368	0	0	2	3	0	3	2	49	0	49	0	48.73	0	48.73	0	1	1
2786	0	0	2	3	2	3	1	52	0	13	1	51.97	0	13	1	1	1
303	0	0	1	2	2	3	2	44	0	44	0	43.5	0	43.5	0	1	3
734	0	0	1	3	1	3	4	52	0	52	1	52.43	0	52	1	1	3
2777	0	0	1	2	2	3	1	103	0	26	1	103.2	0	26	1	2	1
3396	0	0	2	4	1	3	4	53	0	53	0	53.07	0	53.07	0	2	1
3991	0	0	1	1	1	2	2	92	0	92	0	91.9	0	91.9	0	1	1
1164	0	0	1	4	1	3	2	32	0	32	0	32.23	0	32.23	0	1	3
205	0	0	2	1	2	3	4	36	0	36	0	36.43	0	36.43	0	1	3
2290	0	0	1	3	2	3	4	38	0	38	0	37.73	0	37.73	0	2	1
3986	0	0	2	4	1	3	2	26	1	76	1	87.33	1	26	1	2	1
4641	0	0	1	3	1	3	1	68	1	88	0	88.27	1	68	1	2	1
5794	0	0	1	2	0	3	0	26	0	26	0	26.5	0	26.5	0	2	1
3984	0	0	1	3	1	3	2	36	0	36	0	35.73	0	35.73	0	1	1
726	0	0	2	4	1	3	4	39	0	39	0	39.23	0	39.23	0	1	3
2941	0	0	2	2	1	3	6	95	0	95	0	94.9	0	94.9	0	1	1
729	0	0	1	4	1	2	4	13	1	50	0	50	0	13	1	1	3
2485	0	0	1	1	2	3	2	4	0	4	0	4.3	0	4.3	0	1	1
3392	0	0	2	2	1	3	4	42	0	42	0	41.5	0	41.5	0	1	1
1152	0	0	1	2	1	3	2	30	1	36	1	41.27	1	30	1	1	3
2480	0	0	1	4	2	3	2	42	0	42	0	41.97	0	41.97	0	2	1
4622	0	0	1	3	1	3	1	62	0	32	1	62	1	32	1	1	1
5782	0	0	2	1	0	3	0	52	0	52	0	49.97	0	49.97	0	1	1
1151	0	0	1	3	1	3	2	30	0	30	0	29.87	0	29.87	0	1	3
92	0	0	1	1	2	3	6	26	0	26	0	26.47	0	26.47	0	1	3
2042	0	0	2	3	3	3	1	12	1	59	1	95.67	0	12	1	1	1
360	0	0	1	2	2	3	0	33	1	46	0	46.43	0	33	1	2	3
1139	0	0	1	2	1	3	2	67	0	67	0	67	0	67	0	2	3
3380	0	0	2	4	1	3	4	6	0	6	0	6.4	0	6.4	0	2	1
5046	0	0	2	2	1	3	0	48	0	33	1	47.8	0	33	1	1	1
3367	0	0	2	2	1	3	4	63	0	63	0	62.8	0	62.8	0	1	1
1093	0	0	1	3	1	3	2	102	0	102	0	101.63	0	101.63	0	1	3
4705	0	0	2	2	1	3	1	88	0	88	0	88.2	0	88.2	0	2	1
5848	0	0	1	2	0	3	0	27	0	13	1	27.47	1	13	1	2	1
763	0	0	1	2	1	3	4	85	0	85	0	84.93	0	84.93	0	1	3
4067	0	0	2	1	1	3	2	62	0	62	0	62.47	0	62.47	0	1	1
1373	0	0	2	2	1	3	0	91	0	91	0	90.93	0	90.93	0	1	3
2080	0	0	1	1	2	3	6	87	0	87	0	86.63	0	86.63	0	2	1
5841	0	0	1	3	0	3	0	47	0	47	0	47.03	0	47.03	0	1	1
2307	0	0	1	2	2	3	4	88	0	88	0	88.43	0	88.43	0	1	1
4055	0	0	2	2	1	3	2	63	0	63	0	62.97	0	62.97	0	2	1
4699	0	0	2	3	1	3	1	12	1	58	0	57.73	1	12	1	1	1
37	0	0	1	3	3	3	1	30	0	30	0	29.67	0	29.67	0	1	3
5092	0	0	1	1	1	3	0	56	0	56	0	55.63	0	55.63	0	1	1
2507	0	0	1	1	2	3	2	64	0	64	0	63.87	0	63.87	0	1	1
4046	0	0	2	3	1	3	2	76	0	76	0	75.97	0	75.97	0	2	1
4691	0	0	2	2	1	3	1	85	0	85	0	85.47	0	85.47	0	1	1
4690	0	0	1	3	1	2	1	89	0	89	0	88.53	0	88.53	0	1	1
3408	0	0	1	3	1	3	4	39	0	39	0	38.67	1	38.67	1	2	1
1561	0	0	2	3	0	3	2	39	0	39	0	38.93	0	38.93	0	2	3
4033	0	0	1	3	1	3	2	52	0	52	0	51.8	0	51.8	0	2	1
2945	0	0	1	3	1	3	6	51	0	51	0	50.7	0	50.7	0	1	1
2078	0	0	2	1	2	3	6	94	0	94	0	93.57	0	93.57	0	1	1
4685	0	0	2	4	1	3	1	60	0	60	0	60.2	0	60.2	0	1	1
4687	0	0	1	4	1	2	1	25	0	25	0	24.83	1	24.83	1	1	1
3407	0	0	2	4	1	3	4	96	0	96	0	95.83	0	95.83	0	1	1
309	0	0	2	4	2	3	2	70	0	70	0	70.07	0	70.07	0	1	3
2299	0	0	1	4	2	1	4	65	0	65	0	65.1	0	65.1	0	1	1
1365	0	0	1	3	1	3	0	35	0	35	0	35.47	0	35.47	0	2	3
4675	0	0	2	2	1	3	1	74	0	74	0	74.37	0	74.37	0	2	1
1889	0	0	1	2	3	3	4	102	0	102	0	101.7	1	101.7	1	2	1
4674	0	0	1	3	1	3	1	81	0	46	1	81.47	0	46	1	2	1
4673	0	0	2	3	1	3	1	84	0	84	0	84.5	0	84.5	0	2	1
1385	0	0	1	4	0	3	6	74	0	74	0	74.07	0	74.07	0	2	3
4021	0	0	1	4	1	3	2	40	0	36	1	40.4	1	36	1	2	1
4015	0	0	1	2	1	3	2	88	0	88	0	88.43	0	88.43	0	2	1
4012	0	0	1	2	1	3	2	104	0	104	0	103.73	0	103.73	0	1	1
3402	0	0	2	3	1	3	4	43	0	43	0	43.43	0	43.43	0	2	1
2785	0	0	2	3	2	2	1	72	0	72	0	71.67	0	71.67	0	2	1
1171	0	0	1	4	1	3	2	55	0	49	1	54.83	0	49	1	2	3
5075	0	0	2	1	1	3	0	49	0	49	0	48.73	0	48.73	0	2	1
4663	0	0	1	3	1	3	1	50	0	50	0	50.5	0	50.5	0	2	1
736	0	0	1	4	1	3	4	57	1	57	0	57.43	0	57	1	2	3
5367	0	0	2	4	0	3	2	66	0	66	0	66.27	1	66.27	1	1	1
4009	0	0	1	3	1	3	2	40	0	40	0	39.87	0	39.87	0	1	1
5370	0	0	1	2	0	3	2	39	0	39	0	39.3	0	39.3	0	1	1
4011	0	0	1	4	1	3	2	16	1	42	0	41.8	0	16	1	1	1
2943	0	0	2	3	1	3	6	75	0	75	0	74.67	0	74.67	0	1	1
5800	0	0	2	1	0	3	0	53	0	53	0	52.6	0	52.6	0	2	1
4650	0	0	1	4	1	3	1	63	0	63	0	63.2	0	63.2	0	2	1
5799	0	0	1	2	0	2	0	68	0	68	0	68.03	0	68.03	0	2	1
3397	0	0	2	3	1	3	4	14	0	14	0	13.67	0	13.67	0	2	1
731	0	0	2	1	1	3	4	36	0	36	0	35.6	0	35.6	0	2	3
1714	0	0	1	2	0	3	0	33	0	33	0	33.3	0	33.3	0	1	3
2780	0	0	1	4	2	3	1	62	0	62	0	62.03	1	62.03	1	1	1
1793	0	0	1	2	1	3	2	49	0	49	0	49.33	0	49.33	0	2	2
4645	0	0	1	4	1	3	1	75	0	75	0	74.73	0	74.73	0	1	1
2486	0	0	2	4	2	3	2	62	1	71	0	70.6	0	62	1	2	1
1154	0	0	1	3	1	2	2	50	0	12	1	49.93	1	12	1	1	3
1705	0	0	1	1	0	3	0	76	0	76	0	76.13	0	76.13	0	1	3
724	0	0	2	4	1	3	4	53	0	53	0	52.77	0	52.77	0	1	3
93	0	0	1	2	2	3	6	65	0	65	0	65.27	0	65.27	0	2	3
4632	0	0	1	4	1	3	1	67	0	67	0	67.03	0	67.03	0	1	1
5054	0	0	1	2	1	2	0	24	1	63	0	62.6	1	24	1	2	1
1356	0	0	1	2	1	3	0	38	0	38	0	38.33	0	38.33	0	2	3
1772	0	0	1	4	1	1	4	62	0	62	0	61.53	0	61.53	0	2	2
1136	0	0	2	3	1	3	2	96	0	96	0	96.37	0	96.37	0	2	3
5487	0	0	1	3	0	3	1	86	0	86	0	86.37	0	86.37	0	2	1
3377	0	0	1	3	1	3	4	74	0	74	0	73.93	0	73.93	0	2	1
1135	0	0	2	3	1	3	2	101	0	101	0	101.37	0	101.37	0	1	3
5773	0	0	1	3	0	3	0	45	0	45	0	44.97	0	44.97	0	1	1
1271	0	0	2	2	1	3	1	28	0	28	0	27.73	0	27.73	0	1	3
2276	0	0	2	3	2	3	4	61	0	61	0	60.87	1	60.87	1	2	1
5031	0	0	1	1	1	3	0	59	0	59	0	58.7	0	58.7	0	2	1
5349	0	0	1	3	0	3	2	42	0	42	0	41.87	0	41.87	0	2	1
3960	0	0	1	4	1	3	2	7	0	7	0	6.93	0	6.93	0	1	1
5346	0	0	2	2	0	3	2	100	0	100	0	99.6	0	99.6	0	1	1
5749	0	0	1	1	0	3	0	79	0	79	0	79.27	0	79.27	0	1	1
4996	0	0	1	3	1	2	0	93	0	93	0	92.93	0	92.93	0	1	1
1538	0	0	2	3	0	3	2	40	0	40	0	39.63	0	39.63	0	2	3
4556	0	0	1	4	1	3	1	20	1	20	0	20.23	0	20	0	2	1
1346	0	0	2	1	1	3	0	46	0	46	0	45.97	0	45.97	0	1	3
4982	0	0	2	2	1	3	0	56	1	109	0	108.53	0	56	0	2	1
3896	0	0	1	4	1	3	2	32	0	32	0	32.3	0	32.3	0	1	1
1206	0	0	2	3	1	2	2	32	0	32	0	32.37	0	32.37	0	2	3
4071	0	0	2	1	1	3	2	31	0	31	0	30.57	0	30.57	0	2	1
2310	0	0	1	3	2	3	4	64	0	64	0	64.4	0	64.4	0	2	1
3424	0	0	1	2	1	3	4	52	1	43	1	51.73	1	43	1	1	1
2866	0	0	2	2	2	3	0	75	0	31	1	74.73	0	31	1	1	1
5846	0	0	1	1	0	3	0	63	0	63	0	63.07	0	63.07	0	1	1
5377	0	0	2	2	0	3	2	18	0	18	0	17.5	0	17.5	0	1	1
3420	0	0	1	4	1	3	4	42	0	42	0	42.23	0	42.23	0	2	1
1455	0	0	1	4	0	3	4	76	0	76	0	75.87	0	75.87	0	1	3
1199	0	0	2	1	1	3	2	42	0	42	0	42.07	0	42.07	0	1	3
1728	0	0	2	1	0	3	0	64	0	64	0	63.77	0	63.77	0	1	3
759	0	0	2	4	1	3	4	38	1	74	0	74.07	0	38	1	1	3
758	0	0	1	3	1	3	4	42	0	42	0	42.3	0	42.3	0	2	3
423	0	0	1	4	1	3	6	48	0	48	0	47.6	0	47.6	0	2	3
5831	0	0	2	1	0	3	0	92	0	92	0	92.2	0	92.2	0	1	1
1189	0	0	2	3	1	3	2	38	0	38	0	37.53	0	37.53	0	1	3
311	0	0	2	2	2	3	2	26	0	26	0	25.6	0	25.6	0	2	3
4032	0	0	2	4	1	2	2	60	0	60	0	59.83	0	59.83	0	2	1
3409	0	0	1	3	1	3	4	39	0	39	0	38.97	0	38.97	0	1	1
1560	0	0	2	3	0	3	2	69	0	69	0	68.77	0	68.77	0	1	3
4679	0	0	1	4	1	3	1	23	0	7	1	22.67	1	7	1	2	1
1279	0	0	2	4	1	2	1	62	0	62	0	62.23	0	62.23	0	2	3
2792	0	0	1	1	2	1	1	69	0	69	0	68.63	0	68.63	0	1	1
1794	0	0	2	3	1	3	2	56	0	56	0	55.67	0	55.67	0	1	2
4668	0	0	2	2	1	3	1	14	1	66	0	65.5	0	14	1	1	1
4007	0	0	1	3	1	3	2	61	0	61	0	60.57	0	60.57	0	2	1
1173	0	0	1	2	1	3	2	50	0	50	0	49.5	0	49.5	0	1	3
741	0	0	1	2	1	1	4	10	1	18	1	23.03	1	10	1	1	3
2944	0	0	2	4	1	3	6	74	0	74	0	74.13	0	74.13	0	1	1
4655	0	0	1	3	1	3	1	30	1	58	1	57.67	1	30	1	2	1
2293	0	0	2	3	2	3	4	17	0	8	1	17	1	8	1	1	1
5064	0	0	1	1	1	3	0	91	0	91	0	90.63	0	90.63	0	1	1
3994	0	0	1	3	1	3	2	62	0	62	0	62.23	0	62.23	0	1	1
5062	0	0	1	3	1	3	0	23	0	23	0	22.77	0	22.77	0	2	1
3977	0	0	1	1	1	3	2	89	0	89	0	88.87	0	88.87	0	2	1
4638	0	0	1	3	1	3	1	78	0	78	0	77.67	0	77.67	0	1	1
4642	0	0	2	1	1	1	1	65	0	65	0	64.77	0	64.77	0	1	1
1555	0	0	1	3	0	3	2	54	0	54	0	54.13	0	54.13	0	1	3
2286	0	0	1	4	2	3	4	104	0	104	0	103.87	0	103.87	0	1	1
1445	0	0	1	3	0	3	4	92	0	92	0	91.77	0	91.77	0	1	3
5785	0	0	1	1	0	3	0	47	0	47	0	46.53	0	46.53	0	2	1
34	0	0	1	3	3	3	2	46	0	46	0	45.97	0	45.97	0	2	3
4627	0	0	1	4	1	3	1	44	0	44	0	43.53	0	43.53	0	2	1
1150	0	0	1	3	1	3	2	46	0	40.73	1	46.5	0	46.5	0	1	3
4616	0	0	1	2	1	3	1	103	0	103	0	102.6	0	102.6	0	1	1
717	0	0	1	4	1	3	4	86	0	86	0	85.53	0	85.53	0	1	3
1554	0	0	1	3	0	3	2	14	0	14	0	13.6	0	13.6	0	1	3
296	0	0	1	3	2	3	2	39	0	39	0	39	1	39	1	2	3
3965	0	0	2	3	1	3	2	49	0	49	0	49.17	0	49.17	0	1	1
5486	0	0	2	2	0	3	1	102	0	102	0	102.1	0	102.1	0	1	1
5485	0	0	2	3	0	3	1	73	0	73	0	72.6	0	72.6	0	2	1
5761	0	0	1	2	0	3	0	57	1	68	0	68.03	0	57	1	1	1
3368	0	0	2	3	1	3	4	62	0	62	0	62.33	0	62.33	0	1	1
3375	0	0	2	3	1	3	4	13	0	13	0	12.9	0	12.9	0	1	1
417	0	0	1	2	1	3	6	74	0	74	0	73.53	0	73.53	0	1	3
5745	0	0	1	1	0	3	0	104	0	104	0	104.4	0	104.4	0	2	1
1543	0	0	1	4	0	3	2	13	0	8	1	13.03	1	8	1	2	3
1839	0	0	1	3	0	2	0	73	0	73	0	72.83	0	72.83	0	1	2
5009	0	0	1	3	1	3	0	7	0	7	0	6.9	0	6.9	0	2	1
5740	0	0	2	2	0	3	0	51	0	51	0	50.53	0	50.53	0	2	1
288	0	0	1	3	2	3	2	31	0	31	0	31.1	0	31.1	0	1	3
3438	0	0	2	3	1	3	4	74	0	74	0	73.87	0	73.87	0	1	1
3432	0	0	1	4	1	3	4	27	0	27	0	27.17	0	27.17	0	1	1
1202	0	0	2	1	1	2	2	50	0	50	0	49.53	0	49.53	0	1	3
5100	0	0	1	2	1	3	0	105	0	105	0	105.33	0	105.33	0	1	1
4061	0	0	1	4	1	3	2	54	0	54	0	53.93	0	53.93	0	1	1
5094	0	0	1	2	1	3	0	78	0	78	0	78.1	0	78.1	0	2	1
1562	0	0	2	3	0	3	2	49	0	49	0	49	0	49	0	2	3
4051	0	0	2	2	1	3	2	83	0	83	0	83.43	0	83.43	0	2	1
5830	0	0	1	1	0	3	0	92	0	92	0	92	0	92	0	1	1
4698	0	0	1	2	1	3	1	28	0	28	0	27.57	0	27.57	0	1	1
61	0	0	2	3	3	3	4	9	0	4	1	8.97	1	4	1	2	3
5827	0	0	1	1	0	3	0	94	0	94	0	94.23	0	94.23	0	2	1
5090	0	0	1	2	1	3	0	64	0	64	0	64	0	64	0	1	1
2949	0	0	1	3	1	3	6	28	0	28	0	28.33	0	28.33	0	1	1
5088	0	0	2	2	1	2	0	58	0	58	0	58.43	0	58.43	0	2	1
753	0	0	1	3	1	3	4	49	1	68	0	67.97	0	49	1	1	3
5825	0	0	2	1	0	3	0	39	0	39	0	38.73	0	38.73	0	2	1
752	0	0	1	4	1	3	4	49	1	49	1	71.37	0	49	1	1	3
5083	0	0	2	1	1	3	0	92	0	92	0	91.5	0	91.5	0	1	1
4680	0	0	2	2	1	3	1	48	0	48	0	48.5	0	48.5	0	2	1
749	0	0	1	3	1	3	4	19	1	66	0	66.17	1	19	1	1	3
1364	0	0	2	1	1	3	0	82	0	82	0	81.73	0	81.73	0	2	3
345	0	0	1	3	2	3	1	31	0	31	0	31.47	0	31.47	0	2	3
3405	0	0	1	3	1	2	4	42	0	42	0	42.1	0	42.1	0	2	1
5374	0	0	1	3	0	3	2	95	0	95	0	94.53	0	94.53	0	2	1
4023	0	0	1	3	1	3	2	28	1	103	0	102.53	0	28	1	1	1
4017	0	0	2	3	1	3	2	68	0	68	0	67.87	0	67.87	0	1	1
5807	0	0	2	1	0	3	0	53	0	53	0	53.13	0	53.13	0	2	1
739	0	0	1	3	1	3	4	31	0	31	0	31.3	0	31.3	0	2	3
5808	0	0	1	1	0	3	0	50	0	50	0	49.7	0	49.7	0	2	1
737	0	0	1	4	1	3	4	39	0	39	0	38.9	0	38.9	0	1	3
59	0	0	1	3	3	3	4	105	0	105	0	104.6	0	104.6	0	1	3
4654	0	0	1	1	1	3	1	67	0	67	0	66.67	0	66.67	0	1	1
5801	0	0	1	1	0	3	0	52	0	52	0	52.43	0	52.43	0	2	1
4000	0	0	2	3	1	3	2	28	0	28	0	27.57	0	27.57	0	2	1
2782	0	0	1	2	2	3	1	28	0	28	0	28.47	1	28.47	1	2	1
5071	0	0	1	2	1	3	0	26	0	26	0	25.87	0	25.87	0	2	1
5495	0	0	1	3	0	3	1	44	0	44	0	43.93	0	43.93	0	1	1
1157	0	0	2	3	1	3	2	33	0	33	0	33.37	0	33.37	0	2	3
344	0	0	1	3	2	3	1	34	0	34	0	34.27	0	34.27	0	2	3
4644	0	0	2	3	1	3	1	28	1	40	1	74.67	1	28	1	2	1
4634	0	0	1	3	1	3	1	104	0	104	0	103.57	0	103.57	0	2	1
4639	0	0	1	1	1	3	1	74	0	74	0	74.03	0	74.03	0	1	1
1708	0	0	2	2	0	3	0	49	0	49	0	48.97	0	48.97	0	1	3
1153	0	0	1	3	1	3	2	23	0	6	1	23.17	1	6	1	2	3
5491	0	0	1	2	0	3	1	53	0	53	0	53.2	0	53.2	0	2	1
2854	0	0	1	2	2	3	0	74	0	74	0	74.07	0	74.07	0	2	1
4619	0	0	1	4	1	3	1	89	0	89	0	89.37	0	89.37	0	2	1
4621	0	0	1	3	1	3	1	66	0	66	0	65.5	0	65.5	0	2	1
716	0	0	1	4	1	3	4	88	0	88	0	87.87	0	87.87	0	1	3
5191	0	0	2	4	0	3	4	69	0	69	0	69.43	0	69.43	0	1	1
5053	0	0	2	2	1	3	0	32	0	32	0	31.8	0	31.8	0	1	1
3971	0	0	1	2	1	3	2	58	0	58	0	58.13	0	58.13	0	1	1
1702	0	0	1	2	0	3	0	57	0	57	0	56.53	0	56.53	0	1	3
1357	0	0	1	2	1	3	0	21	0	21	0	21.43	0	21.43	0	1	3
2285	0	0	1	2	2	3	4	19	1	98	0	97.87	1	19	1	1	1
2855	0	0	1	2	2	3	0	60	0	60	0	59.87	0	59.87	0	1	1
73	0	0	2	3	3	3	2	36	0	36	0	35.73	0	35.73	0	2	3
1579	0	0	1	4	0	3	1	68	0	68	0	68.07	0	68.07	0	2	3
4606	0	0	1	2	1	3	1	65	0	65	0	65.27	0	65.27	0	2	1
5050	0	0	2	1	1	3	0	28	1	80	0	79.93	0	28	1	1	1
1550	0	0	2	4	0	3	2	46	0	28	1	46	1	28	1	1	3
3962	0	0	1	1	1	3	2	73	1	105	0	105.1	0	73	1	1	1
5774	0	0	1	1	0	3	0	42	0	42	0	41.57	0	41.57	0	1	1
1144	0	0	2	3	1	3	2	41	0	41	0	40.97	0	40.97	0	1	3
1147	0	0	2	4	1	3	2	26	1	34	0	34.23	1	26	1	1	3
1578	0	0	1	3	0	3	1	100	0	100	0	99.73	0	99.73	0	1	3
4600	0	0	1	3	1	3	1	56	1	79	0	79.07	0	56	1	1	1
4601	0	0	1	3	1	3	1	54	0	54	0	53.83	0	53.83	0	1	1
2460	0	0	2	4	2	3	2	87	0	87	0	86.57	0	86.57	0	1	1
4580	0	0	1	3	1	3	1	31	1	39	0	38.8	1	31	1	2	1
2458	0	0	1	3	2	3	2	27	0	27	0	26.77	1	26.77	1	2	1
699	0	0	1	3	1	3	4	83	0	76	1	83.37	1	76	1	1	3
3932	0	0	1	2	1	3	2	107	0	107	0	107.37	0	107.37	0	1	1
291	0	0	2	2	2	2	2	66	0	66	0	65.83	0	65.83	0	2	3
692	0	0	1	3	1	3	4	35	0	35	0	35.43	0	35.43	0	2	3
1539	0	0	1	2	0	3	2	98	0	98	0	98.27	0	98.27	0	2	3
4568	0	0	1	3	1	3	1	33	0	28	1	33.13	1	28	1	1	1
3909	0	0	2	2	1	3	2	36	0	36	0	36.4	0	36.4	0	1	1
3899	0	0	1	4	1	3	2	4	0	4	0	3.93	0	3.93	0	2	1
4964	0	0	1	2	1	3	0	107	0	107	0	107.27	0	107.27	0	1	1
216	0	0	2	3	2	3	4	69	0	69	0	68.8	0	68.8	0	2	3
5510	0	0	2	3	0	3	1	43	1	54	1	53.57	1	43	1	2	1
2865	0	0	2	1	2	3	0	56	0	56	0	55.7	0	55.7	0	2	1
1372	0	0	2	1	1	3	0	38	0	38	0	38.5	0	38.5	0	1	3
5838	0	0	2	1	0	3	0	58	0	58	0	58.27	0	58.27	0	2	1
4700	0	0	2	3	1	1	1	82	0	82	0	82.2	0	82.2	0	1	1
1730	0	0	1	1	0	3	0	46	0	46	0	46.17	0	46.17	0	1	3
1200	0	0	1	4	1	3	2	40	0	15	1	39.7	1	15	1	1	3
4697	0	0	1	3	1	3	1	52	0	52	0	52	0	52	0	2	1
4050	0	0	1	2	1	3	2	87	0	87	0	86.9	0	86.9	0	1	1
1823	0	0	2	4	0	3	2	71	0	71	0	71.1	0	71.1	0	2	2
5826	0	0	1	1	0	2	0	98	0	98	0	98.03	0	98.03	0	1	1
4043	0	0	1	2	1	2	2	94	0	94	0	93.8	0	93.8	0	1	1
1184	0	0	2	1	1	3	2	38	0	38	0	38	0	38	0	1	3
5504	0	0	1	4	0	3	1	70	0	70	0	69.7	0	69.7	0	1	1
5821	0	0	1	3	0	3	0	94	0	94	0	93.5	0	93.5	0	1	1
4678	0	0	2	1	1	3	1	30	0	30	0	29.73	0	29.73	0	2	1
2505	0	0	1	3	2	3	2	32	1	62	0	62.07	1	32	1	1	1
743	0	0	1	2	1	3	4	86	0	86	0	85.5	0	85.5	0	1	3
1278	0	0	1	4	1	3	1	74	0	74	0	73.87	0	73.87	0	1	3
5080	0	0	1	1	1	3	0	48	0	48	0	48.23	0	48.23	0	1	1
4014	0	0	2	2	1	3	2	93	0	93	0	93.17	0	93.17	0	1	1
5073	0	0	2	3	1	3	0	98	0	98	0	97.67	0	97.67	0	2	1
1841	0	0	1	1	0	3	0	39	0	39	0	38.6	0	38.6	0	2	2
4004	0	0	1	3	1	3	2	76	0	76	0	76.47	0	76.47	0	2	1
4666	0	0	1	2	1	3	1	15	0	15	0	15.33	1	15.33	1	2	1
5805	0	0	1	1	0	3	0	93	0	93	0	93.2	0	93.2	0	2	1
5804	0	0	2	2	0	3	0	97	0	97	0	96.6	0	96.6	0	2	1
2788	0	0	2	1	2	3	1	42	0	42	0	42.3	0	42.3	0	2	1
304	0	0	1	2	2	3	2	93	0	93	0	92.6	0	92.6	0	1	3
3399	0	0	1	4	1	2	4	85	0	85	0	85.47	1	85.47	1	1	1
1888	0	0	1	1	3	3	4	39	0	23	1	39.33	1	23	1	2	1
2494	0	0	2	3	2	3	2	65	0	65	0	64.87	0	64.87	0	1	1
2001	0	0	1	4	3	3	2	7	1	7	1	9.03	1	7	1	2	1
1162	0	0	1	3	1	3	2	99	0	99	0	99.27	0	99.27	0	2	3
2292	0	0	2	1	2	3	4	69	0	69	0	69.33	0	69.33	0	2	1
1449	0	0	1	4	0	3	4	21	1	23	0	22.57	1	21	1	2	3
5494	0	0	1	2	0	3	1	85	0	85	0	85.23	0	85.23	0	2	1
24	0	0	2	3	3	3	4	44	0	44	1	44.3	0	44	1	1	3
4652	0	0	1	1	1	3	1	19	0	11	1	19.43	1	11	1	1	1
3999	0	0	1	4	1	3	2	48	0	48	0	47.87	0	47.87	0	1	1
5196	0	0	1	3	0	3	4	38	0	37	1	37.67	0	37	1	1	1
207	0	0	1	2	2	3	4	27	0	27	0	27.03	1	27.03	1	1	3
2484	0	0	1	3	2	3	2	7	1	12	0	12.23	1	7	1	2	1
4636	0	0	1	3	1	3	1	88	0	88	0	87.97	0	87.97	0	2	1
1556	0	0	1	3	0	3	2	39	0	39	0	39.43	0	39.43	0	2	3
3393	0	0	1	4	1	3	4	10	1	10	1	11.67	1	10	1	2	1
725	0	0	2	3	1	3	4	51	0	41	1	51.27	1	41	1	1	3
1158	0	0	1	1	1	3	2	32	0	32	0	32.1	0	32.1	0	1	3
5789	0	0	1	3	0	3	0	21	0	21	0	20.7	0	20.7	0	2	1
5489	0	0	2	2	0	3	1	93	0	93	0	93.3	0	93.3	0	2	1
1354	0	0	2	2	1	3	0	98	0	98	0	98.23	0	98.23	0	2	3
5490	0	0	2	3	0	3	1	74	0	74	0	73.93	0	73.93	0	2	1
3389	0	0	1	4	1	3	4	36	0	36	0	36.5	0	36.5	0	2	1
721	0	0	1	1	1	3	4	28	0	28	0	28.33	0	28.33	0	2	3
1148	0	0	1	3	1	3	2	87	0	87	0	86.87	0	86.87	0	1	3
3972	0	0	1	3	1	3	2	57	0	57	0	56.63	0	56.63	0	1	1
5357	0	0	1	3	0	3	2	93	0	93	0	93.17	0	93.17	0	1	1
3388	0	0	1	2	1	3	4	51	0	51	0	51.23	0	51.23	0	1	1
3391	0	0	1	4	1	3	4	10	0	10	0	9.97	1	9.97	1	1	1
4626	0	0	1	3	1	3	1	47	0	4	1	46.6	0	4	1	1	1
203	0	0	1	2	2	3	4	31	0	31	0	30.73	0	30.73	0	2	3
5039	0	0	2	3	1	3	0	93	0	93	0	93.37	0	93.37	0	2	1
2940	0	0	1	2	1	3	6	24	1	25	1	53.67	1	24	1	2	1
3963	0	0	1	2	1	3	2	64	0	64	0	63.9	0	63.9	0	2	1
22	0	0	1	1	3	3	4	66	0	66	0	66.33	0	66.33	0	2	3
1697	0	0	1	2	0	3	0	42	0	42	0	41.7	0	41.7	0	2	3
1698	0	0	1	2	0	3	0	39	0	39	0	39.43	0	39.43	0	1	3
713	0	0	1	2	1	3	4	47	0	47	0	46.53	0	46.53	0	1	3
5042	0	0	1	1	1	3	0	75	0	75	0	74.83	0	74.83	0	1	1
2470	0	0	1	3	2	1	2	63	0	63	0	63.27	0	63.27	0	1	1
1384	0	0	1	4	0	3	6	21	1	24	0	24	1	21	1	2	3
2466	0	0	1	4	2	3	2	39	0	36	1	39.2	0	36	1	2	1
1125	0	0	1	3	1	3	2	42	0	42	0	42.23	0	42.23	0	2	3
1127	0	0	2	3	1	3	2	38	0	38	0	38.33	0	38.33	0	2	3
4594	0	0	1	2	1	2	1	76	0	76	0	75.57	0	75.57	0	2	1
1126	0	0	1	3	1	3	2	39	0	39	0	39	0	39	0	2	3
3948	0	0	2	3	1	3	2	84	0	84	0	83.67	0	83.67	0	2	1
1691	0	0	1	1	0	2	0	106	0	106	0	106	0	106	0	1	3
3365	0	0	2	3	1	3	4	91	0	91	0	91.03	0	91.03	0	1	1
706	0	0	1	3	1	3	4	92	0	92	0	92.37	0	92.37	0	1	3
5026	0	0	2	1	1	3	0	40	0	40	0	40.47	0	40.47	0	2	1
4581	0	0	1	3	1	1	1	14	0	14	0	14.33	0	14.33	0	2	1
3934	0	0	2	3	1	3	2	101	0	101	0	100.57	0	100.57	0	2	1
198	0	0	1	1	2	2	4	88	0	88	0	88.43	0	88.43	0	1	3
4573	0	0	1	4	1	3	1	82	0	82	0	82.37	0	82.37	0	1	1
4571	0	0	1	3	1	3	1	5	0	5	0	5.4	0	5.4	0	2	1
5004	0	0	2	1	1	3	0	38	0	38	0	37.6	0	37.6	0	2	1
5001	0	0	2	1	1	3	0	68	0	68	0	67.9	0	67.9	0	2	1
4567	0	0	2	3	1	1	1	36	0	36	0	36.07	0	36.07	0	1	1
4997	0	0	1	2	1	3	0	93	0	93	0	93.2	0	93.2	0	1	1
5738	0	0	1	2	0	3	0	26	0	26	0	26.23	0	26.23	0	2	1
1072	0	0	1	3	1	3	2	72	0	72	0	72.13	0	72.13	0	1	3
678	0	0	1	3	1	3	4	37	0	37	0	37.23	0	37.23	0	1	3
4537	0	0	2	3	1	3	1	70	0	70	0	70.2	0	70.2	0	1	1
4525	0	0	2	4	1	2	1	43	0	43	0	43.1	0	43.1	0	2	1
1059	0	0	2	3	1	3	2	60	0	60	0	60.4	0	60.4	0	2	3
280	0	0	1	4	2	3	2	36	1	35.5	1	35.5	1	36	1	2	3
1754	0	0	1	3	2	3	1	22	0	22	0	21.53	0	21.53	0	2	2
5695	0	0	1	1	0	3	0	93	0	93	0	92.7	0	92.7	0	2	1
262	0	0	1	1	2	3	2	35	0	35	0	34.77	0	34.77	0	2	3
1092	0	0	2	2	1	3	2	35	0	35	0	35.13	0	35.13	0	2	3
4719	0	0	2	1	1	3	1	57	1	57	0	57.17	1	57	1	1	1
4709	0	0	1	1	1	3	1	58	0	58	0	58.43	0	58.43	0	1	1
1729	0	0	1	3	0	3	0	48	0	48	0	47.6	0	47.6	0	2	3
3419	0	0	2	3	1	3	4	56	0	56	0	56.4	0	56.4	0	1	1
2864	0	0	1	2	2	3	0	72	0	72	0	72.03	0	72.03	0	1	1
5832	0	0	2	1	0	3	0	74	0	74	0	74.17	0	74.17	0	1	1
1191	0	0	2	3	1	2	2	66	0	66	0	65.6	0	65.6	0	1	3
4053	0	0	1	2	1	3	2	64	0	64	0	64.2	0	64.2	0	1	1
5506	0	0	2	4	0	3	1	51	0	51	0	50.87	0	50.87	0	2	1
1450	0	0	2	3	0	3	4	50	0	50	0	50.3	0	50.3	0	1	3
4047	0	0	2	4	1	3	2	52	0	30	1	51.8	0	30	1	1	1
5824	0	0	1	1	0	3	0	41	1	77	0	76.9	0	41	1	2	1
2796	0	0	1	4	2	3	1	26	0	26	0	26.47	0	26.47	0	2	1
751	0	0	1	2	1	3	4	60	0	60	0	60.33	0	60.33	0	1	3
2946	0	0	1	2	1	3	6	22	0	8	1	22.27	1	8	1	1	1
2797	0	0	1	4	2	3	1	14	0	11	1	14.23	1	11	1	1	1
5819	0	0	1	1	0	3	0	19	0	19	0	18.73	0	18.73	0	2	1
2506	0	0	2	2	2	3	2	29	0	29	0	29.3	0	29.3	0	1	1
421	0	0	2	4	1	3	6	43	1	44	1	78.9	1	43	1	1	3
2044	0	0	2	2	3	2	1	68	0	68	0	67.8	0	67.8	0	2	1
4658	0	0	1	4	1	3	1	73	0	73	0	72.67	0	72.67	0	2	1
4002	0	0	1	2	1	2	2	38	1	73	0	72.77	0	38	1	1	1
2779	0	0	2	1	2	3	1	82	0	82	0	82.47	0	82.47	0	2	1
4649	0	0	1	4	1	3	1	79	0	69	1	78.63	0	69	1	2	1
206	0	0	2	3	2	3	4	33	0	33	1	33.4	0	33	1	2	3
1165	0	0	2	2	1	3	2	26	0	26	0	25.8	1	25.8	1	2	3
5363	0	0	1	3	0	3	2	49	1	67	0	66.67	0	49	1	2	1
3398	0	0	2	4	1	3	4	4	1	104	0	103.5	0	4	1	2	1
3995	0	0	1	2	1	3	2	60	0	60	0	60.47	0	60.47	0	2	1
4651	0	0	1	4	1	3	1	20	0	15	1	20.17	1	15	1	1	1
1273	0	0	2	4	1	3	1	8	0	8	0	8.33	0	8.33	0	2	3
1447	0	0	1	4	0	3	4	62	0	62	0	61.97	0	61.97	0	2	3
5061	0	0	1	2	1	3	0	66	1	92	0	91.7	0	66	1	2	1
2482	0	0	1	3	2	2	2	76	0	25	1	75.9	0	25	1	2	1
3978	0	0	2	2	1	3	2	88	0	88	0	88.23	0	88.23	0	2	1
5060	0	0	2	2	1	3	0	84	0	84	0	83.63	0	83.63	0	1	1
1360	0	0	1	2	1	3	0	24	0	24	0	23.5	0	23.5	0	1	3
3382	0	0	2	3	1	2	4	80	0	80	0	79.57	0	79.57	0	2	1
5784	0	0	1	1	0	3	0	52	0	52	0	51.7	0	51.7	0	2	1
2770	0	0	2	1	2	3	1	95	0	95	0	95.43	0	95.43	0	2	1
720	0	0	1	1	1	3	4	35	0	35	0	35.47	0	35.47	0	2	3
2282	0	0	1	4	2	3	4	40	1	59	0	58.63	0	40	1	1	1
5779	0	0	1	1	0	3	0	98	0	98	0	98.2	0	98.2	0	1	1
718	0	0	1	3	1	3	4	77	0	77	0	77.13	0	77.13	0	1	3
3390	0	0	2	4	1	3	4	33	0	33	0	32.87	0	32.87	0	1	1
419	0	0	1	3	1	3	6	73	0	73	0	72.83	0	72.83	0	1	3
5192	0	0	1	2	0	3	4	58	0	58	0	58.33	0	58.33	0	1	1
2040	0	0	2	2	3	3	1	42	0	42	0	42.13	0	42.13	0	1	1
5775	0	0	1	3	0	3	0	35	0	35	0	34.87	0	34.87	0	2	1
5776	0	0	1	2	0	3	0	33	0	33	0	32.6	1	32.6	1	2	1
3966	0	0	1	4	1	3	2	30	0	30	0	30.17	0	30.17	0	2	1
297	0	0	1	2	2	3	2	23	0	11	1	22.67	1	11	1	2	3
5768	0	0	2	1	0	3	0	72	0	72	0	72.13	0	72.13	0	2	1
4612	0	0	2	3	1	3	1	32	0	32	0	32.27	0	32.27	0	2	1
5045	0	0	1	3	1	3	0	53	1	53	1	65.57	0	53	1	1	1
5043	0	0	2	2	1	3	0	65	0	65	0	65.43	0	65.43	0	1	1
4614	0	0	1	3	1	3	1	3	0	3	0	3.07	0	3.07	0	1	1
708	0	0	1	3	1	3	4	36	0	36	0	35.6	0	35.6	0	2	3
3373	0	0	1	2	1	3	4	26	0	23	1	25.9	0	23	1	2	1
5129	0	0	2	4	0	3	6	47	0	47	0	46.8	0	46.8	0	2	1
3369	0	0	1	3	1	3	4	48	0	48	0	48.47	0	48.47	0	2	1
1693	0	0	1	2	0	3	0	52	0	52	0	52.43	0	52.43	0	1	3
5484	0	0	1	4	0	3	1	75	0	75	0	75.07	1	75.07	1	1	1
2757	0	0	1	4	2	3	1	5	0	4	1	4.63	1	4	1	2	1
5748	0	0	2	1	0	3	0	87	0	87	0	87	0	87	0	2	1
3361	0	0	1	2	1	3	4	96	0	96	0	95.57	0	95.57	0	1	1
3935	0	0	1	2	1	3	2	86	0	86	0	86.2	0	86.2	0	1	1
5012	0	0	1	1	1	3	0	44	0	39	1	43.87	1	39	1	2	1
698	0	0	1	3	1	3	4	51	0	51	0	51.17	0	51.17	0	2	3
5006	0	0	1	3	1	3	0	34	0	34	0	33.97	0	33.97	0	2	1
3924	0	0	2	4	1	1	2	34	0	34	0	33.77	1	33.77	1	2	1
2273	0	0	2	3	2	3	4	58	0	58	0	57.53	0	57.53	0	2	1
3356	0	0	2	3	1	3	4	36	1	48	0	48.03	0	36	1	2	1
1109	0	0	1	3	1	3	2	60	0	60	0	60.13	0	60.13	0	2	3
1111	0	0	1	3	1	3	2	44	0	44	0	44.4	0	44.4	0	1	3
3347	0	0	2	4	1	3	4	75	0	75	0	74.73	1	74.73	1	1	1
1108	0	0	2	3	1	3	2	61	0	61	0	61.23	0	61.23	0	1	3
5343	0	0	2	2	0	3	2	50	0	50	0	50.27	0	50.27	0	1	1
3914	0	0	1	2	1	3	2	103	0	103	0	102.77	0	102.77	0	1	1
195	0	0	1	2	2	3	4	35	0	35	0	35.33	0	35.33	0	1	3
5184	0	0	2	3	0	3	4	21	1	42	0	42	0	21	1	1	1
3908	0	0	1	3	1	3	2	41	0	29	1	40.77	1	29	1	2	1
1536	0	0	1	2	0	3	2	83	0	83	0	82.93	0	82.93	0	2	3
1535	0	0	1	2	0	3	2	64	0	64	0	63.77	0	63.77	0	2	3
286	0	0	1	3	2	3	2	14	0	4	1	13.57	1	4	1	2	3
1997	0	0	1	3	3	3	2	48	0	36	1	48.5	1	36	1	2	1
2735	0	0	1	4	2	3	1	42	0	42	0	41.9	1	41.9	1	2	1
4974	0	0	2	2	1	3	0	106	0	106	0	106.43	0	106.43	0	1	1
1336	0	0	1	1	1	3	0	75	0	75	0	75	0	75	0	1	3
1848	0	0	2	3	3	3	6	26	0	23	1	25.6	1	23	1	2	1
1063	0	0	2	4	1	3	2	42	0	42	0	41.93	0	41.93	0	2	3
661	0	0	2	3	1	3	4	53	0	53	0	52.6	0	52.6	0	1	3
4496	0	0	2	3	1	3	1	55	0	55	0	54.97	0	54.97	0	1	1
3296	0	0	1	4	1	3	4	40	0	40	0	40	0	40	0	2	1
647	0	0	1	4	1	3	4	40	0	40	0	40.13	0	40.13	0	1	3
1792	0	0	1	1	1	3	2	50	0	50	0	50.37	0	50.37	0	1	2
2804	0	0	1	4	2	3	1	82	0	82	0	81.77	0	81.77	0	1	1
4059	0	0	1	2	1	3	2	100	0	100	0	100.43	0	100.43	0	1	1
1371	0	0	1	2	1	3	0	70	0	70	0	70.4	0	70.4	0	2	3
5095	0	0	2	1	1	3	0	58	1	59	0	58.67	0	58	1	2	1
312	0	0	1	3	2	3	2	54	1	82	0	82.4	0	54	1	1	3
1280	0	0	1	3	1	2	1	14	1	40	0	40.37	0	14	1	1	3
1931	0	0	1	2	3	3	1	93	0	93	0	92.9	0	92.9	0	1	1
310	0	0	2	2	2	3	2	49	0	49	0	49.17	0	49.17	0	2	3
5199	0	0	1	4	0	3	4	102	0	102	0	101.8	0	101.8	0	2	1
4684	0	0	1	2	1	3	1	92	0	92	0	91.73	0	91.73	0	2	1
5085	0	0	2	2	1	3	0	83	0	83	0	82.93	0	82.93	0	1	1
5086	0	0	1	1	1	3	0	75	0	75	0	74.87	0	74.87	0	1	1
2077	0	0	1	2	2	3	6	26	0	26	0	26.47	1	26.47	1	2	1
4018	0	0	2	3	1	3	2	68	1	76	0	76	1	68	1	2	1
4016	0	0	2	2	1	3	2	76	0	76	0	75.93	0	75.93	0	2	1
4671	0	0	2	4	1	2	1	91	0	91	0	91.47	0	91.47	0	2	1
1178	0	0	2	4	1	3	2	74	0	74	0	74.37	0	74.37	0	1	3
4019	0	0	2	3	1	3	2	49	0	49	0	49.27	0	49.27	0	1	1
748	0	0	1	2	1	2	4	19	0	15	1	19.4	0	15	1	1	3
4670	0	0	1	4	1	3	1	94	0	94	0	93.7	0	93.7	0	1	1
2498	0	0	1	1	2	3	2	29	0	29	0	28.63	0	28.63	0	2	1
5810	0	0	1	3	0	3	0	39	0	39	0	39.2	0	39.2	0	2	1
4656	0	0	1	3	1	3	1	90	0	90	0	89.8	0	89.8	0	2	1
5371	0	0	1	4	0	2	2	25	1	49	0	49.27	0	25	1	1	1
2493	0	0	1	3	2	3	2	49	0	49	0	49.43	0	49.43	0	2	1
1167	0	0	2	2	1	3	2	64	0	64	0	63.53	0	63.53	0	1	3
1715	0	0	2	1	0	3	0	27	0	27	0	27.17	0	27.17	0	2	3
730	0	0	2	3	1	3	4	83	0	83	0	83.47	0	83.47	0	2	3
1277	0	0	1	2	1	3	1	39	0	39	0	38.73	0	38.73	0	1	3
2490	0	0	2	3	2	3	2	39	0	39	0	39	0	39	0	1	1
3990	0	0	1	2	1	3	2	93	0	93	0	93.2	0	93.2	0	1	1
94	0	0	1	3	2	3	6	65	0	65	0	65.33	0	65.33	0	1	3
5194	0	0	2	4	0	3	4	84	0	84	0	84.27	0	84.27	0	1	1
5056	0	0	1	1	1	3	0	94	0	94	0	93.53	0	93.53	0	2	1
4637	0	0	1	3	1	3	1	85	0	74	1	84.63	1	74	1	2	1
2775	0	0	2	3	2	3	1	83	0	83	0	82.97	0	82.97	0	2	1
1822	0	0	1	3	0	3	2	48	0	48	0	47.8	0	47.8	0	2	2
3985	0	0	1	1	1	3	2	29	0	29	0	28.87	0	28.87	0	2	1
1710	0	0	2	1	0	3	0	37	0	37	0	37.3	0	37.3	0	1	3
1790	0	0	2	1	1	2	2	63	0	63	0	63	0	63	0	2	2
3976	0	0	1	2	1	3	2	48	0	48	0	48.3	0	48.3	0	2	1
2281	0	0	2	4	2	3	4	80	0	80	0	80.47	0	80.47	0	2	1
3973	0	0	1	1	1	3	2	56	0	56	0	56.5	0	56.5	0	2	1
1887	0	0	1	1	3	3	4	48	0	48	0	47.53	0	47.53	0	2	1
5770	0	0	1	3	0	3	0	58	0	58	0	58.47	0	58.47	0	2	1
5351	0	0	1	3	0	3	2	24	0	24	0	24.2	1	24.2	1	2	1
1141	0	0	1	3	1	3	2	57	0	57	0	56.8	0	56.8	0	2	3
2278	0	0	2	4	2	3	4	44	0	15	1	43.8	1	15	1	1	1
2468	0	0	2	3	2	3	2	89	0	89	0	88.77	0	88.77	0	1	1
2469	0	0	1	3	2	3	2	64	0	64	0	63.5	0	63.5	0	1	1
3961	0	0	2	2	1	3	2	103	0	103	0	102.6	0	102.6	0	1	1
5040	0	0	1	3	1	3	0	93	0	93	0	93.4	0	93.4	0	1	1
1133	0	0	1	1	1	3	2	69	0	69	0	68.9	0	68.9	0	1	3
4597	0	0	1	4	1	3	1	63	0	63	0	63.3	0	63.3	0	2	1
3959	0	0	2	3	1	3	2	32	0	32	0	32.03	0	32.03	0	2	1
1123	0	0	1	3	1	2	2	49	0	49	0	48.53	0	48.53	0	2	3
1351	0	0	1	1	1	3	0	61	0	61	0	61.37	0	61.37	0	1	3
5189	0	0	1	2	0	3	4	57	0	57	0	56.53	0	56.53	0	1	1
5757	0	0	2	1	0	3	0	79	0	79	0	78.9	0	78.9	0	1	1
2760	0	0	1	2	2	3	1	87	0	44	1	86.6	0	44	1	1	1
3956	0	0	2	1	1	3	2	37	0	37	0	37.23	0	37.23	0	1	1
5188	0	0	1	3	0	3	4	62	0	62	0	62.5	0	62.5	0	1	1
5483	0	0	1	3	0	3	1	48	0	48	0	47.5	0	47.5	0	1	1
4584	0	0	2	4	1	3	1	62	0	62	0	62.27	0	62.27	0	1	1
702	0	0	1	3	1	3	4	26	0	26	0	25.67	0	25.67	0	2	3
5751	0	0	1	1	0	2	0	46	0	46	0	45.87	0	45.87	0	2	1
5347	0	0	2	4	0	3	2	64	0	64	0	64	0	64	0	2	1
1117	0	0	1	3	1	3	2	29	0	29	0	28.8	0	28.8	0	1	3
1443	0	0	1	3	0	3	4	27	1	47	0	46.9	1	27	1	1	3
3362	0	0	1	2	1	3	4	82	0	82	0	82.47	0	82.47	0	1	1
5348	0	0	1	2	0	3	2	61	0	61	0	60.97	0	60.97	0	1	1
20	0	0	1	4	3	3	4	79	0	79	0	78.9	0	78.9	0	1	3
2753	0	0	2	3	2	3	1	62	0	62	0	61.83	0	61.83	0	1	1
697	0	0	2	1	1	3	4	53	0	53	0	53	0	53	0	1	3
2745	0	0	2	3	2	3	1	72	0	72	0	71.6	0	71.6	0	2	1
3351	0	0	2	3	1	3	4	49	0	49	0	49.03	0	49.03	0	2	1
1102	0	0	1	3	1	3	2	87	0	87	0	87.1	0	87.1	0	2	3
5743	0	0	1	3	0	3	0	45	0	45	0	45.03	0	45.03	0	2	1
1442	0	0	1	4	0	3	4	14	0	14	0	14.1	1	14.1	1	1	3
3350	0	0	1	3	1	3	4	61	0	52	1	60.87	0	52	1	1	1
4566	0	0	1	4	1	3	1	42	0	30	1	42.43	1	30	1	1	1
1106	0	0	1	3	1	3	2	66	0	66	0	66.2	0	66.2	0	1	3
4560	0	0	1	2	1	3	1	86	0	86	0	85.77	0	85.77	0	1	1
5741	0	0	1	2	0	3	0	47	0	47	0	46.67	0	46.67	0	2	1
2454	0	0	2	1	2	3	2	50	0	50	0	49.53	0	49.53	0	1	1
1686	0	0	1	1	0	2	0	43	0	43	0	42.63	0	42.63	0	2	3
1768	0	0	1	3	1	3	4	44	0	31	1	43.8	1	31	1	2	2
2934	0	0	1	3	1	3	6	16	0	14	1	15.53	1	14	1	2	1
3331	0	0	2	3	1	3	4	95	0	95	0	94.53	0	94.53	0	2	1
36	0	0	1	3	3	3	1	13	0	5	1	12.63	1	5	1	2	3
5338	0	0	1	3	0	3	2	51	0	51	0	50.83	1	50.83	1	2	1
5337	0	0	2	3	0	3	2	75	0	75	0	75.43	0	75.43	0	1	1
3339	0	0	1	3	1	3	4	42	0	42	0	42.47	0	42.47	0	1	1
3343	0	0	1	3	1	3	4	9	1	9	1	22.33	1	9	1	1	1
2264	0	0	1	3	2	3	4	34	1	42	0	42.43	0	34	1	1	1
2928	0	0	1	2	1	3	6	90	0	90	0	90.03	0	90.03	0	2	1
1684	0	0	1	1	0	3	0	63	0	63	0	63.13	0	63.13	0	2	3
1075	0	0	1	1	1	3	2	58	0	58	0	58.43	0	58.43	0	1	3
4983	0	0	1	3	1	3	0	46	0	46	0	45.87	0	45.87	0	1	1
2259	0	0	1	4	2	3	4	71	1	50	0	50.2	0	71	1	1	1
2736	0	0	1	4	2	3	1	33	0	5	1	21.13	1	5	1	1	1
2257	0	0	1	2	2	3	4	60	0	60	0	60.47	0	60.47	0	2	1
663	0	0	1	4	1	3	4	83	0	83	0	83.2	0	83.2	0	2	3
185	0	0	1	4	2	3	4	105	0	105	0	104.53	0	104.53	0	2	3
4517	0	0	1	4	1	3	1	96	0	96	0	96.23	0	96.23	0	2	1
4483	0	0	1	3	1	2	1	16	0	16	0	15.87	0	15.87	0	2	1
2706	0	0	2	1	2	3	1	84	0	84	0	84.37	0	84.37	0	1	1
638	0	0	1	4	1	3	4	59	0	59	0	59.37	0	59.37	0	2	3
3821	0	0	2	2	1	3	2	44	1	44	0	44.37	0	44	0	2	1
5812	0	0	1	1	0	3	0	28	0	28	0	28.07	0	28.07	0	2	1
5854	0	0	1	1	0	3	0	90	0	90	0	90.33	0	90.33	0	1	1
4069	0	0	1	2	1	3	2	71	0	71	0	70.57	0	70.57	0	2	1
5099	0	0	2	3	1	2	0	15	0	15	0	15.47	0	15.47	0	2	1
1370	0	0	1	2	1	3	0	76	0	76	0	76.1	0	76.1	0	2	3
756	0	0	1	3	1	3	4	101	0	101	0	100.9	0	100.9	0	2	3
4049	0	0	1	4	1	2	2	37	1	37	1	38.73	0	37	1	1	1
5087	0	0	1	3	1	3	0	3	1	10	1	107.67	0	3	1	1	1
5816	0	0	1	3	0	3	0	60	1	71	0	70.57	1	60	1	1	1
2503	0	0	1	1	2	3	2	40	0	40	0	40.33	0	40.33	0	1	1
1181	0	0	2	1	1	3	2	47	0	47	0	47.13	0	47.13	0	1	3
2045	0	0	1	3	3	3	1	75	0	75	0	75.27	0	75.27	0	1	1
5811	0	0	1	3	0	2	0	30	0	30	0	29.93	0	29.93	0	2	1
1170	0	0	1	3	1	3	2	62	0	62	0	62.03	0	62.03	0	1	3
1716	0	0	1	1	0	3	0	32	0	32	0	31.63	0	31.63	0	1	3
3400	0	0	1	4	1	3	4	44	0	26	1	44.33	0	26	1	1	1
1175	0	0	2	1	1	3	2	45	0	45	0	45.33	0	45.33	0	1	3
3395	0	0	1	2	1	3	4	59	0	59	0	59.3	0	59.3	0	2	1
1930	0	0	1	4	3	2	1	21	0	13	1	20.77	1	13	1	2	1
2491	0	0	1	1	2	3	2	14	0	11	1	13.73	1	11	1	2	1
2942	0	0	1	3	1	3	6	57	0	54	1	57.43	0	54	1	2	1
2778	0	0	1	1	2	3	1	98	0	98	0	98.13	0	98.13	0	1	1
2487	0	0	2	2	2	3	2	94	0	18	1	94.3	0	18	1	1	1
3394	0	0	1	2	1	3	4	76	0	76	0	76.5	0	76.5	0	1	1
2488	0	0	2	4	2	2	2	91	0	91	0	91.3	0	91.3	0	1	1
3988	0	0	1	3	1	3	2	63	0	63	0	62.57	0	62.57	0	1	1
5795	0	0	1	1	0	3	0	51	0	51	0	51.07	0	51.07	0	2	1
1159	0	0	2	4	1	3	2	31	0	31	0	31.17	0	31.17	0	2	3
1446	0	0	2	3	0	3	4	45	0	45	0	44.53	0	44.53	0	2	3
1358	0	0	1	1	1	3	0	92	0	92	0	92.27	0	92.27	0	2	3
2858	0	0	1	2	2	3	0	51	0	51	0	50.53	0	50.53	0	2	1
5361	0	0	1	3	0	3	2	62	0	62	0	61.83	0	61.83	0	1	1
727	0	0	1	4	1	3	4	37	1	39	0	39.27	1	37	1	1	3
3987	0	0	1	3	1	3	2	16	1	39	0	38.67	1	16	1	1	1
5790	0	0	1	3	0	3	0	69	0	69	0	68.93	0	68.93	0	2	1
2774	0	0	2	2	2	1	1	51	0	51	0	51.33	0	51.33	0	2	1
5781	0	0	2	2	0	3	0	78	0	78	0	78.43	0	78.43	0	2	1
2773	0	0	1	4	2	3	1	30	0	30	0	29.7	1	29.7	1	2	1
2474	0	0	2	4	2	3	2	85	0	85	0	84.83	0	84.83	0	2	1
204	0	0	1	2	2	3	4	70	0	70	0	69.5	0	69.5	0	2	3
3970	0	0	1	4	1	3	2	62	0	62	0	62.2	0	62.2	0	2	1
2771	0	0	1	2	2	1	1	57	0	57	0	57.1	0	57.1	0	1	1
4618	0	0	2	3	1	3	1	92	0	92	0	91.83	0	91.83	0	1	1
4624	0	0	2	3	1	3	1	60	0	60	0	59.83	0	59.83	0	1	1
5350	0	0	1	2	0	3	2	69	0	69	0	69.17	0	69.17	0	2	1
1886	0	0	1	2	3	3	4	34	0	34	0	34.33	1	34.33	1	2	1
3379	0	0	1	4	1	3	4	43	0	43	0	42.9	0	42.9	0	2	1
4610	0	0	1	1	1	3	1	49	0	49	0	48.57	1	48.57	1	2	1
2768	0	0	1	3	2	3	1	31	0	31	0	31.4	0	31.4	0	2	1
3378	0	0	1	1	1	3	4	51	0	51	0	50.73	0	50.73	0	1	1
1143	0	0	1	3	1	3	2	43	0	43	0	42.77	0	42.77	0	1	3
4599	0	0	2	4	1	3	1	56	0	56	0	55.87	0	55.87	0	2	1
5760	0	0	1	2	0	3	0	61	0	61	0	61.07	0	61.07	0	2	1
2762	0	0	2	1	2	3	1	68	0	68	0	67.97	0	67.97	0	2	1
2938	0	0	1	4	1	3	6	91	0	91	0	91.3	0	91.3	0	2	1
4604	0	0	1	4	1	3	1	19	1	36	0	36.17	1	19	1	2	1
1444	0	0	1	2	0	3	4	66	0	66	0	65.87	0	65.87	0	1	3
5755	0	0	1	2	0	3	0	103	0	103	0	102.7	0	102.7	0	1	1
2275	0	0	1	2	2	3	4	81	0	81	0	80.53	0	80.53	0	1	1
5759	0	0	1	1	0	3	0	74	0	74	0	73.57	0	73.57	0	1	1
5765	0	0	1	2	0	3	0	37	0	37	0	37.03	0	37.03	0	1	1
707	0	0	1	4	1	3	4	47	0	47	0	47.13	0	47.13	0	1	3
1130	0	0	1	1	1	3	2	36	0	36	0	35.87	0	35.87	0	1	3
4589	0	0	2	1	1	3	1	67	0	67	0	67.33	0	67.33	0	1	1
337	0	0	1	2	2	3	1	58	0	58	0	58.03	1	58.03	1	2	3
338	0	0	1	2	2	3	1	39	0	39	0	38.53	0	38.53	0	2	3
5474	0	0	1	2	0	3	1	101	0	101	0	100.67	0	100.67	0	2	1
5480	0	0	1	4	0	3	1	46	0	46	0	46.33	0	46.33	0	2	1
5476	0	0	1	4	0	3	1	66	0	66	0	65.83	0	65.83	0	2	1
416	0	0	1	2	1	3	6	58	0	58	0	58.17	0	58.17	0	2	3
1270	0	0	1	3	1	3	1	38	0	38	0	38	0	38	0	2	3
1939	0	0	1	3	3	3	6	11	0	10	1	10.7	1	10	1	2	1
4578	0	0	2	2	1	3	1	48	0	48	0	47.7	0	47.7	0	1	1
4583	0	0	2	2	1	3	1	9	0	9	0	9.07	1	9.07	1	1	1
1112	0	0	1	3	1	3	2	37	0	37	0	37.27	0	37.27	0	2	3
4561	0	0	2	3	1	3	1	74	0	74	0	73.97	0	73.97	0	2	1
293	0	0	1	3	2	3	2	56	0	44	1	55.9	1	44	1	1	3
1107	0	0	1	3	1	3	2	63	0	63	0	62.7	0	62.7	0	1	3
5007	0	0	1	2	1	3	0	33	0	33	0	32.6	0	32.6	0	1	1
1770	0	0	1	1	1	3	4	74	0	74	0	74.47	0	74.47	0	1	2
289	0	0	2	2	2	3	2	28	0	13	1	27.5	0	13	1	2	3
1096	0	0	1	2	1	3	2	52	0	52	0	52.07	0	52.07	0	2	3
5182	0	0	2	3	0	3	4	23	1	36	0	35.53	1	23	1	2	1
1821	0	0	1	3	0	3	2	37	0	37	0	37.4	0	37.4	0	1	2
3328	0	0	2	1	1	3	4	54	0	54	0	54.2	0	54.2	0	1	1
1260	0	0	1	3	1	3	1	59	0	59	0	59.47	0	59.47	0	1	3
5729	0	0	2	2	0	3	0	33	0	33	0	32.53	0	32.53	0	2	1
1087	0	0	1	3	1	3	2	30	0	30	0	30.37	0	30.37	0	2	3
3883	0	0	2	4	1	3	2	97	0	97	0	97.4	0	97.4	0	2	1
670	0	0	2	3	1	3	4	67	0	67	0	67.33	0	67.33	0	1	3
4532	0	0	1	3	1	3	1	92	0	92	0	91.83	0	91.83	0	1	1
2723	0	0	2	4	2	3	1	92	0	92	0	91.97	0	91.97	0	2	1
667	0	0	2	3	1	3	4	20	1	37	0	37.33	0	20	1	2	3
5711	0	0	1	1	0	3	0	80	0	80	0	80.23	0	80.23	0	1	1
5181	0	0	1	2	0	3	4	64	0	64	0	64.1	0	64.1	0	1	1
4513	0	0	2	2	1	3	1	70	0	70	0	69.63	0	69.63	0	1	1
2437	0	0	1	3	2	3	2	67	0	67	0	66.97	0	66.97	0	2	1
653	0	0	2	2	1	3	4	105	0	105	0	105.03	0	105.03	0	1	3
5456	0	0	1	3	0	3	1	80	0	80	0	79.53	0	79.53	0	2	1
5178	0	0	1	4	0	3	4	37	0	37	0	36.7	0	36.7	0	2	1
1974	0	0	1	3	3	3	4	8	0	6	1	8.33	1	6	1	2	1
4477	0	0	1	2	1	2	1	41	0	41	0	41.1	0	41.1	0	1	1
4938	0	0	2	1	1	3	0	62	0	62	0	61.97	0	61.97	0	1	1
3789	0	0	2	4	1	3	2	39	1	83	0	83.37	1	39	1	1	1
614	0	0	1	4	1	3	4	30	0	30	0	29.9	0	29.9	0	1	3
42	0	0	1	2	3	3	6	43	0	43	0	43.1	0	43.1	0	1	3
4557	0	0	1	4	1	3	1	26	1	59	0	58.83	0	26	1	2	1
634	0	0	1	3	1	3	4	29	1	33	0	33.17	0	29	0	1	3
4710	0	0	1	1	1	3	1	21	0	12	1	20.97	1	12	1	1	1
4701	0	0	1	4	1	3	1	37	0	37	0	37.07	0	37.07	0	2	1
1197	0	0	2	3	1	3	2	26	1	52	0	51.93	0	26	1	2	3
757	0	0	1	3	1	1	4	88	0	88	0	88.2	0	88.2	0	1	3
1724	0	0	1	1	0	2	0	68	0	68	0	68.07	0	68.07	0	2	3
2303	0	0	2	3	2	3	4	93	0	93	0	93.2	0	93.2	0	1	1
1367	0	0	1	2	1	3	0	58	0	58	0	57.87	0	57.87	0	1	3
2046	0	0	1	2	3	3	1	64	0	61	1	63.57	1	61	1	1	1
1902	0	0	1	3	3	3	2	26	0	21	1	25.77	1	21	1	1	1
2298	0	0	2	1	2	3	4	38	0	38	0	38.4	0	38.4	0	2	1
2501	0	0	1	2	2	3	2	62	0	62	0	61.57	1	61.57	1	1	1
5817	0	0	1	2	0	3	0	50	0	50	0	49.77	0	49.77	0	1	1
2787	0	0	1	1	2	3	1	44	0	44	0	44.3	0	44.3	0	2	1
1558	0	0	1	3	0	3	2	39	0	39	0	38.67	0	38.67	0	2	3
4667	0	0	1	2	1	3	1	10	1	13	0	12.97	1	10	1	2	1
4010	0	0	2	4	1	3	2	33	0	33	0	33.13	0	33.13	0	2	1
738	0	0	2	4	1	3	4	32	0	32	0	31.6	0	31.6	0	1	3
4664	0	0	1	4	1	3	1	43	0	43	0	43.3	1	43.3	1	1	1
3997	0	0	1	2	1	3	2	57	1	69	0	69.4	0	57	1	2	1
5067	0	0	1	1	1	3	0	74	0	74	0	73.53	0	73.53	0	1	1
3989	0	0	1	4	1	3	2	100	0	100	0	99.53	0	99.53	0	1	1
4653	0	0	1	2	1	3	1	8	0	8	0	8.47	0	8.47	0	1	1
3996	0	0	1	2	1	3	2	57	1	67	0	66.53	0	57	1	1	1
5059	0	0	2	3	1	3	0	85	0	85	0	84.93	0	84.93	0	2	1
2857	0	0	2	1	2	2	0	95	0	95	0	95.33	0	95.33	0	2	1
1755	0	0	1	3	2	3	1	44	0	30	1	44.1	0	30	1	1	2
3980	0	0	1	3	1	3	2	74	0	74	0	73.57	0	73.57	0	1	1
719	0	0	1	4	1	3	4	61	0	61	0	61.37	1	61.37	1	2	3
2041	0	0	1	3	3	3	1	17	0	17	0	16.73	0	16.73	0	2	1
2475	0	0	1	1	2	3	2	85	0	85	0	85.47	0	85.47	0	2	1
1929	0	0	1	2	3	3	1	60	0	60	0	59.97	0	59.97	0	2	1
3969	0	0	1	4	1	3	2	63	0	63	0	63.03	0	63.03	0	2	1
4630	0	0	1	3	1	3	1	18	0	18	0	17.83	1	17.83	1	2	1
2772	0	0	1	4	2	3	1	50	0	50	0	50.07	0	50.07	0	2	1
5787	0	0	1	1	0	3	0	30	0	30	0	29.67	1	29.67	1	2	1
299	0	0	2	2	2	2	2	81	0	81	0	80.57	0	80.57	0	1	3
2283	0	0	1	4	2	3	4	29	0	7	1	29.1	1	7	1	1	1
2280	0	0	1	3	2	3	4	99	0	99	0	99.03	0	99.03	0	1	1
5356	0	0	2	2	0	3	2	103	0	103	0	103.2	0	103.2	0	1	1
1553	0	0	1	3	0	3	2	50	0	50	0	49.97	0	49.97	0	1	3
3975	0	0	1	4	1	3	2	22	0	11	1	22.07	1	11	1	1	1
3967	0	0	1	1	1	3	2	44	0	44	0	44.4	0	44.4	0	2	1
2472	0	0	1	3	2	3	2	41	0	37	1	40.9	1	37	1	2	1
1548	0	0	2	2	0	3	2	67	0	67	0	67	0	67	0	2	3
4611	0	0	2	3	1	3	1	36	0	36	0	36.3	0	36.3	0	2	1
2277	0	0	2	2	2	3	4	65	0	65	0	64.8	0	64.8	0	2	1
2766	0	0	1	1	2	3	1	87	0	87	0	87.33	0	87.33	0	2	1
5047	0	0	1	2	1	3	0	45	0	45	0	45.4	0	45.4	0	1	1
1140	0	0	1	3	1	3	2	58	0	58	0	58.4	0	58.4	0	1	3
2767	0	0	1	4	2	3	1	69	0	69	0	68.6	0	68.6	0	1	1
1145	0	0	1	3	1	3	2	38	0	38	0	38.33	0	38.33	0	1	3
5767	0	0	1	2	0	3	0	43	0	43	0	43.17	0	43.17	0	2	1
4603	0	0	2	4	1	3	1	33	0	33	0	32.63	1	32.63	1	2	1
3372	0	0	1	4	1	3	4	31	0	25	1	30.7	1	25	1	2	1
3957	0	0	1	4	1	3	2	33	0	33	0	33.03	0	33.03	0	2	1
2763	0	0	1	1	2	3	1	54	0	54	0	53.6	0	53.6	0	2	1
705	0	0	2	4	1	3	4	101	0	101	0	101.47	0	101.47	0	2	3
3371	0	0	2	4	1	3	4	35	0	34	1	34.57	0	34	1	1	1
1128	0	0	1	2	1	3	2	37	0	37	0	37.13	0	37.13	0	1	3
2465	0	0	1	2	2	3	2	40	0	40	0	39.7	0	39.7	0	1	1
2937	0	0	1	3	1	3	6	100	0	100	0	99.6	0	99.6	0	1	1
5030	0	0	1	3	1	3	0	65	0	65	0	65.37	0	65.37	0	1	1
4586	0	0	1	1	1	3	1	66	0	66	0	65.7	0	65.7	0	2	1
5185	0	0	1	4	0	3	4	65	1	63	1	65.07	1	63	1	2	1
1268	0	0	1	3	1	3	1	56	0	56	0	56.47	0	56.47	0	2	3
33	0	0	1	3	3	3	2	65	0	65	0	64.53	0	64.53	0	2	3
700	0	0	1	4	1	2	4	58	0	23	1	58.4	0	23	1	1	3
3945	0	0	2	1	1	3	2	35	0	35	0	34.8	0	34.8	0	1	1
5025	0	0	1	3	1	1	0	16	0	16	0	16.33	0	16.33	0	1	1
1690	0	0	1	1	0	2	0	44	0	44	0	43.5	0	43.5	0	1	3
4572	0	0	1	3	1	3	1	59	0	59	0	58.6	0	58.6	0	2	1
3930	0	0	2	1	1	3	2	51	0	51	0	51.37	0	51.37	0	1	1
695	0	0	2	1	1	3	4	28	0	28	0	27.9	0	27.9	0	2	3
3913	0	0	2	2	1	3	2	104	0	104	0	103.6	0	103.6	0	2	1
3917	0	0	1	4	1	3	2	92	0	92	0	91.67	0	91.67	0	2	1
5744	0	0	1	1	0	1	0	25	1	68	0	67.8	0	25	1	2	1
5005	0	0	1	1	1	3	0	35	0	35	0	35.4	0	35.4	0	2	1
1113	0	0	1	4	1	3	2	36	1	46	0	46.4	0	36	1	1	3
3919	0	0	1	3	1	3	2	73	0	73	0	72.87	0	72.87	0	1	1
3355	0	0	1	3	1	3	4	38	0	38	0	38.13	0	38.13	0	1	1
1924	0	0	2	3	3	3	1	54	0	54	0	53.7	0	53.7	0	1	1
3903	0	0	1	3	1	3	2	89	0	89	0	89.27	0	89.27	0	2	1
1340	0	0	2	2	1	2	0	103	0	103	0	102.6	0	102.6	0	2	3
3912	0	0	1	3	1	3	2	25	0	25	0	25.07	0	25.07	0	2	1
1094	0	0	1	1	1	3	2	98	0	98	0	98.2	0	98.2	0	2	3
2742	0	0	1	2	2	3	1	31	0	12	1	31.27	1	12	1	2	1
2265	0	0	1	1	2	3	4	98	0	98	0	98.27	0	98.27	0	1	1
5470	0	0	1	3	0	1	1	66	0	66	0	65.53	0	65.53	0	1	1
1382	0	0	1	3	0	3	6	67	0	6	1	67.03	0	6	1	1	3
5731	0	0	1	1	0	3	0	107	0	107	0	106.7	0	106.7	0	1	1
4553	0	0	2	4	1	3	1	34	0	34	0	34.5	0	34.5	0	1	1
1091	0	0	2	4	1	3	2	57	0	57	0	56.83	0	56.83	0	1	3
2447	0	0	1	4	2	3	2	31	0	31	0	31.47	1	31.47	1	2	1
1074	0	0	1	3	1	3	2	63	0	63	0	62.93	0	62.93	0	2	3
285	0	0	2	1	2	3	2	43	0	43	0	42.97	0	42.97	0	2	3
671	0	0	1	4	1	3	4	64	0	64	0	64.33	0	64.33	0	2	3
2074	0	0	1	2	2	3	6	81	0	81	0	80.93	0	80.93	0	1	1
1086	0	0	1	1	1	3	2	31	0	31	0	31.43	0	31.43	0	1	3
5717	0	0	1	1	0	3	0	70	0	70	0	69.83	0	69.83	0	2	1
5330	0	0	1	3	0	3	2	45	0	45	0	45.43	0	45.43	0	2	1
3317	0	0	1	3	1	3	4	43	0	43	0	43.33	0	43.33	0	2	1
1334	0	0	1	2	1	3	0	67	0	67	0	66.67	0	66.67	0	2	3
4965	0	0	1	2	1	3	0	105	0	17	1	104.87	0	17	1	2	1
1060	0	0	1	3	1	3	2	58	1	64	0	63.8	1	58	1	2	3
5714	0	0	2	2	0	3	0	66	0	66	0	65.8	0	65.8	0	1	1
3861	0	0	2	3	1	3	2	93	0	93	0	93.33	0	93.33	0	1	1
2253	0	0	1	4	2	3	4	58	0	58	0	57.67	0	57.67	0	1	1
1673	0	0	1	1	0	3	0	22	0	22	0	21.83	0	21.83	0	2	3
1030	0	0	1	2	1	3	2	83	0	83	0	83.43	0	83.43	0	2	3
2710	0	0	1	3	2	3	1	38	1	57	0	57.33	1	38	1	2	1
4474	0	0	2	4	1	3	1	55	0	55	0	54.7	1	54.7	1	2	1
178	0	0	1	4	2	3	4	66	0	66	0	66.27	0	66.27	0	1	3
3288	0	0	2	4	1	3	4	79	0	39	1	79.37	1	39	1	1	1
3279	0	0	1	4	1	3	4	23	0	23	0	23.07	0	23.07	0	2	1
2691	0	0	2	3	2	3	1	34	0	34	0	34.23	0	34.23	0	1	1
5303	0	0	1	3	0	3	2	38	0	38	0	38.43	0	38.43	0	1	1
2226	0	0	1	4	2	3	4	39	0	39	0	38.7	0	38.7	0	1	1
5281	0	0	1	2	0	3	2	86	0	86	0	86.27	0	86.27	0	1	1
5778	0	0	2	3	0	3	0	57	0	57	0	56.57	0	56.57	0	1	1
5082	0	0	1	2	1	3	0	100	0	100	0	99.63	0	99.63	0	2	1
212	0	0	1	4	2	3	4	19	0	19	0	19.23	0	19.23	0	2	3
4682	0	0	1	2	1	3	1	60	0	60	0	59.83	0	59.83	0	1	1
307	0	0	1	3	2	3	2	50	0	50	0	50.33	0	50.33	0	1	3
1810	0	0	1	2	1	3	0	8	0	8	0	7.93	0	7.93	0	1	2
2859	0	0	1	1	2	1	0	9	0	9	0	9.43	1	9.43	1	2	1
2492	0	0	1	4	2	3	2	5	0	5	0	4.83	0	4.83	0	1	1
5066	0	0	1	3	1	3	0	76	0	76	0	76.4	0	76.4	0	2	1
4646	0	0	1	3	1	3	1	100	0	24	1	99.7	0	24	1	1	1
5364	0	0	1	3	0	3	2	33	1	52	0	52.33	0	33	1	1	1
1979	0	0	1	3	3	3	4	87	0	87	0	86.97	0	86.97	0	1	1
1272	0	0	1	4	1	3	1	51	0	51	0	51.43	0	51.43	0	2	3
4635	0	0	2	3	1	3	1	89	0	89	0	88.97	0	88.97	0	2	1
723	0	0	1	2	1	3	4	77	0	77	0	76.57	1	76.57	1	2	3
5492	0	0	1	3	0	3	1	66	0	66	0	66.03	0	66.03	0	2	1
5057	0	0	1	2	1	3	0	90	0	90	0	90.13	0	90.13	0	2	1
1791	0	0	1	2	1	3	2	56	0	56	0	56.37	0	56.37	0	1	2
5493	0	0	1	4	0	3	1	52	0	52	0	52.27	0	52.27	0	1	1
1707	0	0	2	1	0	3	0	71	0	71	0	70.67	0	70.67	0	1	3
302	0	0	1	1	2	3	2	54	0	54	0	53.67	0	53.67	0	1	3
1709	0	0	1	1	0	3	0	44	0	44	0	44	0	44	0	1	3
1700	0	0	1	1	0	3	0	92	0	92	0	92.37	0	92.37	0	2	3
3968	0	0	1	2	1	3	2	64	0	64	0	63.6	0	63.6	0	2	1
1355	0	0	2	1	1	3	0	78	0	78	0	77.6	0	77.6	0	1	3
4629	0	0	1	1	1	3	1	24	0	12	1	24.07	1	12	1	1	1
1699	0	0	1	1	0	3	0	69	0	69	0	69.07	0	69.07	0	2	3
343	0	0	2	2	2	3	1	48	0	23	1	48.33	0	23	1	1	3
5352	0	0	2	3	0	3	2	19	1	111	0	111.07	0	19	1	2	1
1146	0	0	1	3	1	3	2	29	1	39	0	38.93	0	29	1	2	3
1928	0	0	1	2	3	3	1	11	1	11	1	14.43	1	11	1	2	1
1352	0	0	1	2	1	3	0	59	0	59	0	59.17	0	59.17	0	2	3
1549	0	0	1	4	0	3	2	58	0	58	0	58.13	0	58.13	0	1	3
5044	0	0	1	1	1	3	0	60	0	60	0	59.9	0	59.9	0	1	1
1134	0	0	1	2	1	3	2	62	0	62	0	61.9	0	61.9	0	2	3
1771	0	0	2	4	1	3	4	54	0	54	0	54.2	0	54.2	0	1	2
5034	0	0	1	2	1	2	0	47	1	55	0	55	0	47	1	2	1
1546	0	0	1	3	0	2	2	32	0	32	0	32.1	0	32.1	0	2	3
3366	0	0	1	2	1	3	4	66	0	66	0	65.87	0	65.87	0	2	1
3954	0	0	1	4	1	3	2	46	0	46	0	45.97	0	45.97	0	2	1
2764	0	0	1	3	2	3	1	48	0	48	0	48.5	0	48.5	0	2	1
4596	0	0	1	2	1	3	1	72	0	72	0	72.4	0	72.4	0	2	1
1124	0	0	1	3	1	3	2	48	0	29	1	48.33	1	29	1	1	3
1132	0	0	1	4	1	3	2	13	0	13	0	12.8	1	12.8	1	1	3
3955	0	0	1	3	1	3	2	37	0	6	1	36.83	1	6	1	1	1
1121	0	0	1	2	1	3	2	69	0	69	0	69.33	0	69.33	0	1	3
709	0	0	1	3	1	3	4	32	0	32	0	32.2	0	32.2	0	1	3
3370	0	0	1	4	1	3	4	41	0	41	0	40.57	1	40.57	1	1	1
704	0	0	1	3	1	3	4	13	0	13	0	13.03	0	13.03	0	1	3
5754	0	0	2	2	0	3	0	13	0	13	0	13.27	0	13.27	0	2	1
1788	0	0	1	1	1	3	2	72	0	72	0	71.53	0	71.53	0	2	2
5018	0	0	1	1	1	2	0	77	0	77	0	77.1	0	77.1	0	2	1
5016	0	0	1	1	1	3	0	82	0	82	0	81.53	1	81.53	1	2	1
5024	0	0	1	3	1	3	0	22	1	59	0	58.67	0	22	1	2	1
199	0	0	1	1	2	3	4	9	0	9	0	8.53	0	8.53	0	2	3
5746	0	0	1	1	0	3	0	99	0	99	0	98.83	0	98.83	0	2	1
5747	0	0	1	1	0	3	0	93	0	93	0	92.73	0	92.73	0	1	1
4577	0	0	1	4	1	3	1	50	0	50	0	49.83	0	49.83	0	1	1
335	0	0	1	4	2	3	1	80	0	19	1	80.07	0	19	1	1	3
1787	0	0	1	4	1	3	2	63	0	63	0	62.67	0	62.67	0	1	2
3359	0	0	1	1	1	3	4	45	0	45	0	44.7	0	44.7	0	2	1
4570	0	0	1	1	1	3	1	48	0	48	0	47.53	0	47.53	0	2	1
3926	0	0	2	3	1	3	2	27	0	23	1	27.17	1	23	1	2	1
2274	0	0	2	3	2	3	4	33	0	33	0	33.17	0	33.17	0	2	1
3348	0	0	1	3	1	3	4	72	0	72	0	72.47	0	72.47	0	1	1
5340	0	0	1	3	0	3	2	86	0	86	0	85.6	0	85.6	0	1	1
1786	0	0	1	4	1	3	2	57	0	43	1	57.07	0	43	1	2	2
5339	0	0	1	2	0	3	2	35	0	35	0	34.6	0	34.6	0	2	1
1344	0	0	1	1	1	3	0	64	0	64	0	64.13	0	64.13	0	2	3
4551	0	0	1	1	1	3	1	49	0	49	0	49.13	0	49.13	0	2	1
3332	0	0	2	4	1	3	4	95	0	95	0	94.87	0	94.87	0	2	1
3905	0	0	2	3	1	3	2	78	0	78	0	78.07	0	78.07	0	2	1
2743	0	0	1	4	2	3	1	14	0	14	0	13.67	0	13.67	0	2	1
5735	0	0	1	1	0	3	0	75	0	75	0	74.97	0	74.97	0	2	1
2744	0	0	1	4	2	3	1	6	0	4	1	5.6	1	4	1	1	1
194	0	0	1	4	2	3	4	43	0	43	0	43.43	0	43.43	0	1	3
688	0	0	2	4	1	3	4	25	0	25	0	24.57	1	24.57	1	1	3
4986	0	0	2	2	1	3	0	105	0	105	0	105.3	0	105.3	0	1	1
193	0	0	1	4	2	3	4	4	0	4	0	4.3	0	4.3	0	2	3
2733	0	0	1	4	2	3	1	50	1	54	0	54.33	1	50	1	2	1
675	0	0	2	4	1	3	4	45	0	45	0	45.17	0	45.17	0	2	3
2930	0	0	1	3	1	1	6	18	1	37	0	37.4	1	18	1	2	1
4984	0	0	1	1	1	3	0	18	0	8	1	17.63	1	8	1	2	1
5466	0	0	1	2	0	3	1	48	0	48	0	47.97	0	47.97	0	2	1
5465	0	0	2	4	0	3	1	57	1	78	0	77.93	0	57	1	2	1
5727	0	0	1	3	0	3	0	42	0	42	0	41.77	0	41.77	0	1	1
1079	0	0	1	1	1	3	2	40	0	40	0	39.63	0	39.63	0	1	3
2261	0	0	1	3	2	3	4	41	0	41	0	40.6	0	40.6	0	1	1
4530	0	0	1	4	1	3	1	102	0	102	0	102.43	0	102.43	0	1	1
281	0	0	1	2	2	3	2	96	0	96	0	95.67	0	95.67	0	1	3
1088	0	0	1	3	1	2	2	29	0	29	0	28.97	0	28.97	0	1	3
4535	0	0	1	3	1	3	1	73	0	73	0	72.97	0	72.97	0	1	1
1532	0	0	1	3	0	3	2	100	0	100	0	99.53	0	99.53	0	1	3
3321	0	0	1	4	1	3	4	39	0	39	0	38.9	1	38.9	1	2	1
188	0	0	2	2	2	3	4	19	1	15	1	27.77	1	15	1	1	3
1068	0	0	1	4	1	3	2	5	0	5	0	4.8	0	4.8	0	2	3
3869	0	0	1	4	1	3	2	71	1	99	0	98.6	0	71	1	2	1
3865	0	0	2	3	1	3	2	79	0	79	0	78.87	0	78.87	0	1	1
332	0	0	2	4	2	3	1	43	0	43	0	43.2	0	43.2	0	1	3
5460	0	0	1	3	0	3	1	63	0	63	0	62.93	0	62.93	0	2	1
1879	0	0	1	1	3	3	4	22	0	22	0	21.8	1	21.8	1	2	1
4960	0	0	1	3	1	3	0	30	0	30	0	29.93	0	29.93	0	2	1
2438	0	0	1	4	2	3	2	18	0	18	0	17.97	1	17.97	1	2	1
3853	0	0	2	2	1	3	2	44	0	44	0	43.73	0	43.73	0	1	1
2721	0	0	2	3	2	3	1	22	0	12	1	22.47	0	12	1	1	1
5698	0	0	1	2	0	3	0	90	0	90	0	90.17	0	90.17	0	2	1
4469	0	0	1	4	1	3	1	93	0	93	0	93.03	0	93.03	0	2	1
2239	0	0	2	3	2	3	4	48	0	48	0	47.6	0	47.6	0	2	1
1035	0	0	2	3	1	3	2	48	0	48	0	48.07	0	48.07	0	2	3
179	0	0	1	4	2	3	4	21	0	15	1	21.07	1	15	1	2	3
3294	0	0	2	4	1	3	4	43	0	43	0	43.4	0	43.4	0	2	1
3281	0	0	1	2	1	3	4	11	0	11	0	10.63	0	10.63	0	1	1
5307	0	0	2	4	0	3	2	88	0	88	0	88.1	0	88.1	0	2	1
1254	0	0	2	3	1	3	1	24	0	24	0	23.8	0	23.8	0	1	3
1007	0	0	1	4	1	3	2	70	0	70	0	70.17	0	70.17	0	1	3
2229	0	0	2	3	2	3	4	86	0	86	0	85.57	0	85.57	0	1	1
52	0	0	2	3	3	1	4	62	0	62	0	61.57	0	61.57	0	1	3
2685	0	0	1	3	2	3	1	59	0	59	0	58.6	0	58.6	0	2	1
5660	0	0	1	2	0	2	0	106	0	106	0	105.57	0	105.57	0	2	1
4422	0	0	1	1	1	3	1	82	0	82	0	81.7	0	81.7	0	2	1
999	0	0	1	3	1	3	2	29	0	29	0	29.2	0	29.2	0	2	3
3765	0	0	1	3	1	2	2	69	0	69	0	68.7	0	68.7	0	2	1
1734	0	0	1	1	0	3	0	40	0	40	0	39.83	0	39.83	0	2	3
1723	0	0	2	3	0	3	0	81	0	81	0	80.97	0	80.97	0	1	3
5198	0	0	1	3	0	3	4	54	0	54	0	54.4	0	54.4	0	1	1
1177	0	0	1	2	1	3	2	55	0	55	0	54.67	0	54.67	0	1	3
95	0	0	1	3	2	3	6	100	0	100	0	99.73	0	99.73	0	2	3
5369	0	0	1	3	0	3	2	49	0	49	0	49	0	49	0	2	1
1362	0	0	1	3	1	3	0	30	0	30	0	30.37	0	30.37	0	1	3
5366	0	0	1	3	0	3	2	77	0	77	0	76.67	0	76.67	0	1	1
5803	0	0	1	3	0	3	0	103	0	103	0	103.23	0	103.23	0	1	1
2781	0	0	1	3	2	3	1	29	0	7	1	29.1	1	7	1	2	1
1163	0	0	1	2	1	3	2	81	0	81	0	81	0	81	0	2	3
420	0	0	2	2	1	3	6	72	0	72	0	71.57	0	71.57	0	1	3
5195	0	0	1	4	0	3	4	59	0	59	0	58.73	0	58.73	0	1	1
733	0	0	2	2	1	3	4	17	1	49	0	49.43	0	17	1	1	3
5065	0	0	1	1	1	2	0	88	0	85	0	87.8	0	87.8	0	1	1
5070	0	0	1	1	1	3	0	39	0	39	0	39.4	0	39.4	0	1	1
1161	0	0	1	3	1	3	2	61	0	61	0	61.3	0	61.3	0	2	3
2481	0	0	1	1	2	3	2	80	0	80	0	80.03	0	80.03	0	2	1
5058	0	0	2	2	1	3	0	88	0	88	0	87.57	0	87.57	0	2	1
5793	0	0	1	1	0	2	0	48	0	48	0	48.13	0	48.13	0	2	1
2776	0	0	1	3	2	3	1	37	0	37	0	37.27	0	37.27	0	2	1
3982	0	0	2	2	1	3	2	57	0	57	0	56.83	0	56.83	0	1	1
4643	0	0	1	4	1	3	1	39	0	14	1	39.27	0	14	1	1	1
2287	0	0	2	3	2	3	4	87	0	87	0	87.1	0	87.1	0	1	1
2856	0	0	2	3	2	3	0	21	1	33	0	32.63	1	21	1	2	1
3381	0	0	1	1	1	3	4	86	0	86	0	86	0	86	0	2	1
3384	0	0	1	4	1	3	4	77	0	77	0	76.73	0	76.73	0	2	1
2476	0	0	1	1	2	3	2	76	0	76	0	75.83	0	75.83	0	2	1
3974	0	0	1	3	1	3	2	40	0	30	1	40.13	1	30	1	1	1
2479	0	0	1	4	2	3	2	57	0	37	1	56.8	0	37	1	1	1
300	0	0	2	3	2	3	2	38	1	46	0	46.4	0	38	1	1	3
4623	0	0	1	2	1	3	1	61	0	61	0	61.23	0	61.23	0	1	1
3383	0	0	1	3	1	3	4	78	0	78	0	77.93	0	77.93	0	1	1
2853	0	0	2	3	2	3	0	99	0	56	1	98.9	0	56	1	1	1
5777	0	0	2	1	0	3	0	61	0	61	0	61.17	0	61.17	0	2	1
1353	0	0	1	2	1	3	0	48	1	68	0	67.77	1	48	1	2	3
4609	0	0	2	3	1	3	1	50	0	50	0	50.37	0	50.37	0	2	1
5041	0	0	1	2	1	3	0	89	0	89	0	88.77	0	88.77	0	2	1
3376	0	0	1	3	1	3	4	52	0	52	0	52.03	0	52.03	0	1	1
4593	0	0	2	4	1	3	1	80	0	80	0	80.1	1	80.1	1	2	1
5032	0	0	1	2	1	3	0	57	1	97	0	96.8	0	57	1	2	1
4602	0	0	1	3	1	3	1	37	0	37	0	37.3	0	37.3	0	2	1
2851	0	0	2	2	2	2	0	65	0	65	0	64.57	0	64.57	0	2	1
294	0	0	1	2	2	3	2	39	0	39	0	38.97	0	38.97	0	2	3
3950	0	0	2	3	1	3	2	75	0	75	0	75.27	0	75.27	0	1	1
2076	0	0	1	1	2	3	6	73	0	73	0	72.9	0	72.9	0	1	1
1350	0	0	1	2	1	3	0	104	0	14	1	103.73	0	14	1	1	3
3958	0	0	1	3	1	3	2	33	0	33	0	33.33	0	33.33	0	1	1
5017	0	0	1	1	1	3	0	80	0	80	0	79.53	0	79.53	0	2	1
1542	0	0	2	3	0	3	2	40	0	40	0	39.73	0	39.73	0	2	3
5478	0	0	1	3	0	3	1	63	0	63	0	63.27	0	63.27	0	2	1
5752	0	0	1	1	0	3	0	42	0	42	0	41.6	0	41.6	0	1	1
2755	0	0	1	2	2	3	1	37	0	37	0	37.13	0	37.13	0	1	1
690	0	0	1	4	1	3	4	43	0	15	1	42.7	0	15	1	2	3
5342	0	0	1	3	0	3	2	73	0	73	0	73.17	0	73.17	0	1	1
1103	0	0	2	4	1	3	2	87	0	87	0	87.37	0	87.37	0	1	3
3353	0	0	1	3	1	3	4	40	1	56	0	55.9	0	40	1	1	1
2748	0	0	2	1	2	3	1	37	0	37	0	36.6	0	36.6	0	1	1
4569	0	0	1	2	1	3	1	12	1	90	0	89.6	0	12	1	1	1
2453	0	0	2	4	2	3	2	37	0	37	0	36.8	0	36.8	0	2	1
4988	0	0	1	3	1	3	0	75	0	75	0	74.93	0	74.93	0	2	1
682	0	0	2	4	1	3	4	91	0	91	0	91.3	0	91.3	0	1	3
1261	0	0	2	3	1	3	1	41	0	41	0	41.47	0	41.47	0	1	3
3342	0	0	1	3	1	3	4	33	0	33	0	32.6	0	32.6	0	1	1
4991	0	0	1	2	1	3	0	62	0	62	0	61.63	0	61.63	0	1	1
3341	0	0	1	3	1	3	4	34	0	34	0	34.2	0	34.2	0	1	1
4985	0	0	1	2	1	3	0	70	0	70	0	69.83	0	69.83	0	2	1
412	0	0	1	2	1	3	6	63	0	63	0	62.53	0	62.53	0	1	3
1090	0	0	1	2	1	3	2	55	0	39	1	55.2	0	39	1	2	3
18	0	0	2	2	3	3	4	87	0	87	0	87.47	0	87.47	0	2	3
1785	0	0	1	3	1	3	2	38	0	38	0	37.9	0	37.9	0	2	2
4981	0	0	1	3	1	3	0	58	0	6	1	58.4	0	6	1	2	1
1081	0	0	1	2	1	3	2	39	0	39	0	38.6	0	38.6	0	2	3
1679	0	0	1	2	0	3	0	87	0	87	0	86.9	0	86.9	0	2	3
1882	0	0	1	2	3	3	4	62	0	62	0	61.77	0	61.77	0	2	1
1257	0	0	1	3	1	3	1	62	0	62	0	61.57	0	61.57	0	2	3
2737	0	0	1	4	2	3	1	33	0	33	0	32.67	1	32.67	1	2	1
283	0	0	1	3	2	3	2	68	0	68	0	68.23	0	68.23	0	1	3
3323	0	0	1	4	1	3	4	86	0	86	0	85.8	0	85.8	0	1	1
3893	0	0	1	3	1	3	2	46	0	46	0	46.33	0	46.33	0	1	1
2446	0	0	1	4	2	3	2	62	0	62	0	61.63	1	61.63	1	1	1
1085	0	0	1	4	1	3	2	34	0	34	0	34.17	0	34.17	0	1	3
1881	0	0	2	3	3	3	4	63	0	63	0	62.57	0	62.57	0	1	1
5326	0	0	2	4	0	3	2	69	0	69	0	68.97	1	68.97	1	2	1
1061	0	0	1	4	1	3	2	52	0	52	0	51.97	0	51.97	0	2	3
1066	0	0	2	3	1	3	2	37	0	37	0	37.07	0	37.07	0	2	3
5128	0	0	1	3	0	3	6	36	0	36	0	36.23	1	36.23	1	2	1
1527	0	0	1	3	0	3	2	80	0	80	0	79.7	0	79.7	0	1	3
3860	0	0	1	3	1	3	2	94	0	94	0	94.07	0	94.07	0	1	1
2442	0	0	1	4	2	3	2	60	0	60	0	60.4	0	60.4	0	1	1
4969	0	0	1	3	1	3	0	45	1	82	0	82.07	0	45	1	1	1
3872	0	0	2	4	1	3	2	65	0	65	0	65.33	0	65.33	0	1	1
5702	0	0	2	2	0	3	0	98	0	98	0	97.7	0	97.7	0	2	1
4493	0	0	1	3	1	3	1	72	0	11.6	1	72.43	0	72.43	0	2	1
3855	0	0	2	1	1	3	2	37	0	37	0	36.87	0	36.87	0	2	1
4488	0	0	1	4	1	3	1	81	0	81	0	80.63	0	80.63	0	2	1
3310	0	0	1	2	1	1	4	24	1	41	1	47.63	1	24	1	2	1
3302	0	0	2	3	1	3	4	88	0	88	0	87.9	0	87.9	0	2	1
3857	0	0	1	4	1	3	2	14	0	9	1	14.2	0	9	1	2	1
1331	0	0	1	3	1	3	0	87	0	87	0	87.4	0	87.4	0	1	3
2717	0	0	1	2	2	3	1	49	0	49	0	48.93	0	48.93	0	1	1
1044	0	0	1	3	1	3	2	62	0	62	0	62.17	0	62.17	0	1	3
273	0	0	1	4	2	3	2	53	0	48	1	53.17	1	48	1	2	3
2435	0	0	2	1	2	3	2	47	0	47	0	46.8	0	46.8	0	2	1
5699	0	0	1	1	0	3	0	67	0	67	0	66.73	0	66.73	0	2	1
5457	0	0	1	4	0	3	1	66	0	66	0	66.13	0	66.13	0	1	1
1043	0	0	1	2	1	2	2	10	0	10	0	10	1	10	1	1	3
177	0	0	1	2	2	3	4	74	0	74	0	74.03	0	74.03	0	1	3
5175	0	0	1	4	0	3	4	64	1	64	1	94.1	0	64	1	1	1
1024	0	0	2	1	1	3	2	38	0	38	0	38.43	0	38.43	0	2	3
4927	0	0	1	2	1	3	0	59	0	40	1	59.33	1	40	1	2	1
2234	0	0	2	3	2	3	4	14	0	6	1	14	1	6	1	2	1
4442	0	0	1	4	1	3	1	48	0	48	0	48.37	0	48.37	0	1	1
2918	0	0	1	3	1	3	6	46	0	47	1	45.7	1	47	1	2	1
4920	0	0	2	2	1	3	0	31	0	31	0	31.47	1	31.47	1	2	1
4431	0	0	1	2	1	3	1	20	1	119	0	119.17	0	20	1	1	1
1312	0	0	2	2	1	3	0	103	0	103	0	103.2	0	103.2	0	2	3
4396	0	0	1	1	1	1	1	51	0	51	0	51.13	0	51.13	0	2	1
596	0	0	1	3	1	3	4	59	0	52	1	59.23	0	52	1	1	3
4383	0	0	2	3	1	3	1	36	0	5	1	36	1	5	1	2	1
5430	0	0	1	3	0	1	1	68	0	68	0	68.2	0	68.2	0	1	1
4356	0	0	2	3	1	3	1	55	0	55	0	54.57	1	54.57	1	1	1
3360	0	0	1	4	1	3	4	33	0	33	0	33.17	0	33.17	0	2	1
4713	0	0	2	3	1	2	1	36	0	36	0	35.53	0	35.53	0	2	1
3428	0	0	2	3	1	3	4	85	0	85	0	84.93	0	84.93	0	1	1
3417	0	0	2	4	1	3	4	31	0	31	0	30.87	0	30.87	0	1	1
3412	0	0	1	2	1	3	4	49	0	49	0	48.6	0	48.6	0	1	1
6	0	0	1	1	3	3	6	67	0	67	0	67.03	0	67.03	0	1	3
4031	0	0	2	3	1	3	2	73	0	73	0	72.53	0	72.53	0	2	1
4022	0	0	1	3	1	3	2	29	0	29	0	29.2	0	29.2	0	2	1
5079	0	0	2	2	1	2	0	61	0	61	0	60.97	0	60.97	0	2	1
4676	0	0	1	4	1	3	1	70	0	70	0	70.3	0	70.3	0	2	1
5818	0	0	1	1	0	3	0	42	0	42	0	42.33	0	42.33	0	1	1
5077	0	0	1	3	1	3	0	76	0	76	0	75.67	0	75.67	0	1	1
5802	0	0	1	1	0	3	0	37	0	37	0	36.73	0	36.73	0	1	1
5798	0	0	2	1	0	3	0	89	0	89	0	89.37	0	89.37	0	1	1
5792	0	0	1	1	0	3	0	89	0	89	0	88.9	0	88.9	0	2	1
3983	0	0	2	2	1	3	2	45	0	45	0	44.8	0	44.8	0	1	1
1704	0	0	1	2	0	3	0	99	0	99	0	99.1	0	99.1	0	1	3
5055	0	0	1	3	1	3	0	22	0	22	0	22.4	0	22.4	0	2	1
4620	0	0	1	2	1	3	1	81	0	81	0	80.67	0	80.67	0	1	1
2284	0	0	1	4	2	3	4	19	1	41	0	41.4	0	19	1	1	1
2769	0	0	2	4	2	3	1	59	0	59	0	59	0	59	0	2	1
5355	0	0	1	3	0	3	2	46	0	46	0	46.33	0	46.33	0	2	1
1789	0	0	1	1	1	3	2	45	1	62	0	62.33	0	45	1	1	2
4607	0	0	2	3	1	3	1	55	0	20	1	54.77	0	20	1	2	1
711	0	0	1	3	1	3	4	70	0	70	0	69.5	0	69.5	0	1	3
5038	0	0	1	3	1	3	0	97	0	97	0	97.23	0	97.23	0	1	1
2471	0	0	1	4	2	3	2	43	0	43	0	43.43	0	43.43	0	1	1
201	0	0	2	3	2	3	4	66	0	66	0	65.77	0	65.77	0	1	3
1547	0	0	2	2	0	3	2	64	0	64	0	64.33	0	64.33	0	1	3
4591	0	0	2	1	1	3	1	95	0	95	0	94.7	0	94.7	0	2	1
3952	0	0	1	4	1	3	2	56	0	56	0	55.87	0	55.87	0	2	1
1122	0	0	2	3	1	3	2	68	0	68	0	67.8	0	67.8	0	2	3
1545	0	0	1	3	0	3	2	57	0	57	0	57.23	0	57.23	0	2	3
1131	0	0	1	3	1	3	2	32	0	32	0	31.83	0	31.83	0	2	3
4598	0	0	2	3	1	3	1	59	0	43	1	59.37	1	43	1	1	1
2462	0	0	1	4	2	3	2	79	0	79	0	78.7	0	78.7	0	1	1
2761	0	0	1	1	2	3	1	76	0	76	0	76.37	0	76.37	0	1	1
5758	0	0	1	3	0	3	0	75	0	75	0	75.47	0	75.47	0	1	1
4585	0	0	1	2	1	3	1	60	0	60	0	59.5	0	59.5	0	1	1
3933	0	0	2	1	1	3	2	104	0	104	0	103.5	0	103.5	0	2	1
3363	0	0	1	4	1	3	4	58	0	58	0	58	0	0	0	2	1
5482	0	0	1	3	0	3	1	18	1	31	0	31.17	1	18	1	2	1
1269	0	0	1	3	1	3	1	38	0	38	0	37.67	0	37.67	0	1	3
2752	0	0	2	1	2	3	1	100	0	100	0	100.43	0	100.43	0	1	1
4579	0	0	2	3	1	3	1	38	0	38	0	37.5	0	37.5	0	1	1
340	0	0	1	1	2	3	1	29	0	29	0	29.1	0	29.1	0	1	3
1689	0	0	2	2	0	3	0	68	0	68	0	68.27	0	68.27	0	2	3
5011	0	0	1	3	1	2	0	12	0	12	0	11.87	0	11.87	0	2	1
4999	0	0	1	1	1	3	0	91	0	91	0	91.27	0	91.27	0	2	1
4998	0	0	1	2	1	3	0	93	0	93	0	93.27	0	93.27	0	2	1
5183	0	0	1	4	0	3	4	104	0	104	0	103.6	0	103.6	0	2	1
5002	0	0	2	1	1	3	0	66	0	66	0	66.17	0	66.17	0	2	1
694	0	0	2	3	1	3	4	29	0	29	0	28.7	0	28.7	0	1	3
1104	0	0	1	2	1	3	2	72	0	72	0	72.5	0	72.5	0	1	3
4559	0	0	1	2	1	3	1	94	0	94	0	94.17	0	94.17	0	1	1
4565	0	0	2	2	1	3	1	44	0	44	0	43.5	0	43.5	0	1	1
1541	0	0	1	2	0	3	2	35	0	35	0	35.07	0	35.07	0	1	3
3345	0	0	1	4	1	3	4	48	0	48	0	48.07	0	48.07	0	1	1
414	0	0	1	1	1	3	6	63	0	63	0	63.27	0	63.27	0	2	3
2269	0	0	1	2	2	3	4	42	0	42	0	41.8	0	41.8	0	1	1
2268	0	0	1	4	2	3	4	42	0	42	0	41.87	0	41.87	0	2	1
2849	0	0	1	2	2	3	0	55	0	55	0	54.9	1	54.9	1	2	1
5734	0	0	1	2	0	3	0	80	0	80	0	79.5	0	79.5	0	2	1
3911	0	0	1	1	1	3	2	26	1	77	0	77.13	0	26	1	1	1
3337	0	0	1	3	1	3	4	46	0	32	1	46.43	1	32	1	1	1
5471	0	0	1	3	0	3	1	36	1	43	0	42.8	0	36	1	1	1
1838	0	0	1	1	0	1	0	54	0	54	0	53.5	0	53.5	0	1	2
1263	0	0	1	4	1	3	1	37	0	37	0	37.07	0	37.07	0	1	3
2731	0	0	1	3	2	3	1	65	1	65	1	66.37	0	65	1	2	1
672	0	0	1	3	1	3	4	63	0	63	0	62.67	0	62.67	0	2	3
2445	0	0	2	1	2	3	2	67	1	76	0	76	1	67	1	2	1
4540	0	0	2	1	1	3	1	60	0	60	0	60.07	0	60.07	0	2	1
3322	0	0	2	4	1	3	4	88	0	88	0	88.33	0	88.33	0	2	1
1073	0	0	2	3	1	3	2	71	0	71	0	70.87	0	70.87	0	2	3
5335	0	0	1	3	0	3	2	25	1	40	0	40.2	1	25	1	2	1
1071	0	0	1	4	1	3	2	101	0	101	0	100.6	0	100.6	0	2	3
3882	0	0	2	3	1	3	2	99	0	99	0	99.03	0	99.03	0	2	1
284	0	0	1	4	2	3	2	45	0	17	1	45.43	1	17	1	1	3
4538	0	0	1	3	1	3	1	62	0	62	0	61.73	0	61.73	0	1	1
679	0	0	1	2	1	3	4	37	0	29	1	37.4	0	29	1	1	3
1259	0	0	2	3	1	3	1	28	0	13	1	28.13	1	13	1	1	3
90	0	0	2	3	2	3	6	40	0	40	0	40.4	0	40.4	0	1	3
3892	0	0	2	1	1	3	2	50	0	50	0	49.6	0	49.6	0	1	1
3898	0	0	1	1	1	3	2	26	0	26	0	25.97	0	25.97	0	1	1
3320	0	0	1	3	1	3	4	25	0	21	1	25.27	0	21	1	1	1
5718	0	0	2	2	0	3	0	62	0	62	0	61.5	0	61.5	0	1	1
1975	0	0	1	1	3	3	4	66	0	59	1	66.43	0	59	1	1	1
4528	0	0	1	3	1	3	1	31	0	31	0	31.23	0	31.23	0	2	1
4523	0	0	1	3	1	3	1	51	0	51	0	51.37	0	51.37	0	2	1
1065	0	0	2	2	1	2	2	39	0	39	0	39.07	0	39.07	0	2	3
2725	0	0	1	2	2	3	1	64	0	64	0	64.37	0	64.37	0	1	1
4970	0	0	2	2	1	3	0	40	0	40	0	40.3	0	40.3	0	1	1
3870	0	0	2	4	1	3	2	70	0	70	0	69.97	0	69.97	0	1	1
3859	0	0	1	3	1	2	2	100	0	100	0	99.6	0	99.6	0	1	1
1674	0	0	1	2	0	3	0	63	0	63	0	63.07	0	63.07	0	1	3
1809	0	0	2	2	1	3	0	43	0	43	0	43.07	0	43.07	0	2	2
404	0	0	1	4	1	3	6	66	0	33	1	66.3	1	33	1	2	3
4489	0	0	2	2	1	2	1	79	0	79	0	79.17	0	79.17	0	2	1
3301	0	0	1	4	1	3	4	89	0	89	0	89.03	0	89.03	0	2	1
1672	0	0	2	3	0	3	0	36	0	36	0	36.37	0	36.37	0	2	3
1332	0	0	1	1	1	3	0	80	0	80	0	79.63	0	79.63	0	1	3
181	0	0	2	4	2	3	4	74	0	74	0	73.83	0	73.83	0	1	3
3851	0	0	1	4	1	3	2	50	0	50	0	50.1	0	50.1	0	1	1
4498	0	0	2	4	1	3	1	50	0	50	0	50.5	0	50.5	0	1	1
1434	0	0	2	4	0	2	4	73	0	73	0	73.43	0	73.43	0	1	3
2246	0	0	1	1	2	3	4	60	0	60	0	59.7	0	59.7	0	1	1
1435	0	0	2	4	0	3	4	56	0	56	0	56.03	0	56.03	0	1	3
1742	0	0	2	1	2	3	4	59	0	59	0	58.93	0	58.93	0	2	2
2708	0	0	1	3	2	3	1	66	0	66	0	65.97	0	65.97	0	2	1
272	0	0	2	3	2	3	2	83	0	83	0	83.2	0	83.2	0	1	3
5692	0	0	1	1	0	3	0	103	0	103	0	103	0	103	0	1	1
5176	0	0	1	4	0	3	4	58	0	10	1	57.97	0	10	1	1	1
645	0	0	2	3	1	3	4	49	0	49	0	48.77	0	48.77	0	2	3
2703	0	0	1	4	2	3	1	35	0	35	0	34.73	0	34.73	0	2	1
4941	0	0	1	3	1	2	0	45	1	52	0	52.17	1	45	1	2	1
2702	0	0	1	1	2	3	1	36	0	36	0	36.2	0	36.2	0	2	1
3273	0	0	1	3	1	3	4	95	0	95	0	94.9	0	94.9	0	1	1
176	0	0	1	2	2	3	4	50	0	50	0	49.77	0	49.77	0	1	3
1836	0	0	2	2	0	3	0	52	0	52	0	51.87	0	51.87	0	1	2
1662	0	0	2	1	0	3	0	36	0	36	0	36.1	0	36.1	0	1	3
5449	0	0	1	4	0	3	1	71	0	20	1	70.9	0	20	1	2	1
5671	0	0	1	1	0	2	0	94	0	94	0	93.5	0	93.5	0	2	1
2688	0	0	1	4	2	3	1	64	0	64	0	64.37	0	64.37	0	1	1
2232	0	0	1	2	2	3	4	38	0	18	1	38.17	0	18	1	1	1
1010	0	0	1	1	1	3	2	58	0	58	0	58.1	0	58.1	0	1	3
616	0	0	1	2	1	3	4	91	0	91	0	90.73	0	90.73	0	1	3
173	0	0	2	4	2	3	4	18	1	44	0	43.6	0	18	1	1	3
5647	0	0	2	1	0	2	0	109	0	44	1	109.23	0	44	1	1	1
4398	0	0	1	2	1	3	1	40	0	33	0	32.63	0	32.63	0	2	1
5293	0	0	1	4	0	3	2	42	0	42	0	41.9	0	41.9	0	1	1
591	0	0	1	4	1	3	4	46	0	46	0	46.13	0	46.13	0	2	3
5280	0	0	2	3	0	3	2	93	0	93	0	92.87	0	92.87	0	1	1
951	0	0	2	4	1	3	2	77	0	45	1	77.07	0	45	1	1	3
4354	0	0	1	4	1	3	1	59	0	59	0	59.3	1	59.3	1	2	1
3344	0	0	1	4	1	3	4	38	0	38	0	38.17	0	38.17	0	1	1
2440	0	0	1	4	2	3	2	39	0	39	0	39.4	0	39.4	0	2	1
4035	0	0	1	4	1	3	2	45	0	42	1	45.37	1	42	1	1	1
5813	0	0	1	2	0	3	0	97	0	97	0	97.23	0	97.23	0	2	1
4005	0	0	1	1	1	3	2	64	0	64	0	63.5	0	63.5	0	1	1
361	0	0	1	3	2	3	0	13	0	13	0	12.97	1	12.97	1	2	3
3998	0	0	2	3	1	3	2	49	0	49	0	49.2	0	49.2	0	1	1
2483	0	0	2	3	2	3	2	37	0	37	0	36.73	1	36.73	1	2	1
5791	0	0	2	1	0	2	0	93	0	93	0	93.2	0	93.2	0	1	1
712	0	0	2	4	1	3	4	57	0	57	0	57.37	0	57.37	0	2	3
2765	0	0	1	3	2	3	1	94	0	94	0	94.27	0	94.27	0	1	1
418	0	0	2	3	1	3	6	62	0	62	0	61.8	0	61.8	0	1	3
5769	0	0	1	2	0	3	0	70	0	70	0	70.37	0	70.37	0	1	1
5048	0	0	1	2	1	3	0	44	0	44	0	43.53	0	43.53	0	1	1
2467	0	0	1	4	2	3	2	32	0	30	1	31.73	0	30	1	2	1
5756	0	0	1	1	0	3	0	98	0	98	0	97.83	0	97.83	0	2	1
1129	0	0	2	1	1	2	2	37	0	37	0	37.33	0	37.33	0	2	3
5764	0	0	1	1	0	3	0	40	0	40	0	39.87	0	39.87	0	1	1
5033	0	0	2	1	1	2	0	51	0	51	0	50.83	0	50.83	0	1	1
1977	0	0	1	3	3	3	4	9	0	9	0	9.4	0	9.4	0	1	1
2459	0	0	2	3	2	1	2	72	0	72	0	71.7	0	71.7	0	2	1
1267	0	0	1	3	1	3	1	56	0	34	1	56.4	0	34	1	2	3
336	0	0	2	4	2	3	1	58	0	58	0	57.53	0	57.53	0	2	3
5753	0	0	1	1	0	3	0	14	0	14	0	13.67	0	13.67	0	2	1
5023	0	0	2	2	1	3	0	30	0	30	0	30	0	30	0	2	1
2754	0	0	1	4	2	3	1	50	1	53	0	52.8	0	50	1	2	1
5015	0	0	1	2	1	3	0	88	0	88	0	88.07	0	88.07	0	1	1
3939	0	0	2	2	1	3	2	67	1	75	0	75	0	67	1	1	1
4574	0	0	1	3	1	3	1	71	0	71	0	70.77	0	70.77	0	1	1
3931	0	0	1	3	1	2	2	67	0	67	0	66.67	0	66.67	0	1	1
2751	0	0	1	2	2	3	1	66	0	66	0	66.43	0	66.43	0	1	1
1265	0	0	1	4	1	3	1	45	0	9	1	44.63	0	9	1	2	3
3925	0	0	1	1	1	3	2	29	0	29	0	28.83	0	28.83	0	2	1
693	0	0	1	4	1	3	4	31	1	47	0	46.7	0	31	1	2	3
2036	0	0	1	4	3	3	1	25	0	25	0	24.97	0	24.97	0	2	1
5008	0	0	1	1	1	3	0	29	0	29	0	29.1	0	29.1	0	2	1
2747	0	0	1	2	2	3	1	51	0	51	0	50.87	0	50.87	0	2	1
3918	0	0	1	4	1	3	2	77	0	77	0	77	0	77	0	2	1
3349	0	0	1	1	1	3	4	70	0	70	0	70.2	0	70.2	0	1	1
292	0	0	1	3	2	3	2	61	0	61	0	60.9	0	60.9	0	1	3
4562	0	0	1	2	1	3	1	71	0	71	0	71.2	0	71.2	0	1	1
2455	0	0	1	1	2	3	2	73	0	73	0	72.7	0	72.7	0	1	1
3358	0	0	1	3	1	3	4	9	1	38	0	38.4	0	9	1	1	1
1105	0	0	1	4	1	3	2	68	0	59	1	68.4	1	59	1	1	3
1438	0	0	1	3	0	3	4	87	0	87	0	86.83	0	86.83	0	2	3
2933	0	0	1	3	1	3	6	56	0	56	1	56.4	1	56	1	2	1
3336	0	0	1	4	1	3	4	48	0	48	0	47.97	0	47.97	0	2	1
2267	0	0	1	3	2	3	4	16	1	26	0	25.57	1	16	1	2	1
5	0	0	1	4	3	3	6	5	0	5	0	5.1	1	5.1	1	2	3
684	0	0	1	3	1	3	4	60	0	60	0	60	0	60	0	2	3
685	0	0	1	4	1	3	4	32	0	32	0	31.93	0	31.93	0	1	3
2451	0	0	1	3	2	3	2	73	0	73	0	73.27	0	73.27	0	1	1
1439	0	0	1	2	0	3	4	42	0	42	0	42.03	0	42.03	0	1	3
4990	0	0	1	2	1	3	0	70	0	70	0	69.87	0	69.87	0	1	1
1099	0	0	1	1	1	3	2	38	0	38	0	37.73	0	37.73	0	1	3
1262	0	0	1	1	1	3	1	38	0	38	0	37.53	0	37.53	0	1	3
1900	0	0	2	1	3	3	2	18	0	5	1	17.83	1	5	1	1	1
1337	0	0	1	3	1	2	0	37	0	37	0	37.03	0	37.03	0	2	3
4977	0	0	1	2	1	3	0	91	0	91	0	91.43	0	91.43	0	2	1
5728	0	0	2	1	0	3	0	39	0	39	0	39.03	0	39.03	0	2	1
2448	0	0	1	2	2	3	2	30	0	30	0	30.37	0	30.37	0	2	1
4975	0	0	2	2	1	3	0	101	0	101	0	100.67	0	100.67	0	2	1
680	0	0	1	3	1	3	4	35	0	35	0	35.33	0	35.33	0	2	3
2033	0	0	2	2	3	3	1	32	1	46	0	45.7	0	32	1	2	1
19	0	0	1	4	3	3	4	66	0	66	0	65.87	0	65.87	0	2	3
56	0	0	1	2	3	3	4	94	0	94	0	94.03	0	94.03	0	1	3
5333	0	0	1	2	0	3	2	65	0	65	0	65.37	0	65.37	0	1	1
5463	0	0	1	3	0	3	1	88	0	88	0	87.8	0	87.8	0	1	1
3891	0	0	1	2	1	3	2	62	0	62	0	61.73	0	61.73	0	1	1
3881	0	0	1	1	1	2	2	100	0	100	0	100.03	0	100.03	0	1	1
1258	0	0	1	1	1	3	1	33	0	33	0	33.13	0	33.13	0	1	3
1680	0	0	1	2	0	3	0	82	0	82	0	81.73	0	81.73	0	1	3
3324	0	0	2	3	1	3	4	65	0	65	0	64.63	0	64.63	0	1	1
409	0	0	1	1	1	3	6	45	0	45	0	45.17	0	45.17	0	1	3
5719	0	0	1	2	0	3	0	81	0	81	0	81.23	0	81.23	0	1	1
5331	0	0	2	2	0	3	2	14	0	14	0	13.57	1	13.57	1	2	1
1067	0	0	2	2	1	3	2	32	0	32	0	31.97	0	31.97	0	2	3
31	0	0	2	1	3	3	2	50	0	50	0	49.8	0	49.8	0	1	3
5329	0	0	1	3	0	3	2	32	0	32	0	32.13	0	32.13	0	1	1
2846	0	0	1	1	2	3	0	84	0	84	0	83.53	0	83.53	0	1	1
1678	0	0	1	1	0	3	0	50	0	50	0	50.17	0	50.17	0	1	3
278	0	0	1	3	2	3	2	77	0	77	0	76.93	0	76.93	0	1	3
4968	0	0	1	2	1	3	0	78	0	78	0	78.27	0	78.27	0	1	1
662	0	0	1	3	1	3	4	52	1	67	0	67.3	0	52	1	1	3
184	0	0	1	3	2	3	4	67	0	67	0	67.43	0	67.43	0	1	3
1669	0	0	1	1	0	3	0	72	0	72	0	71.97	0	71.97	0	2	3
5322	0	0	2	4	0	3	2	41	1	41	1	64.97	0	41	1	2	1
660	0	0	1	3	1	3	4	37	0	37	0	37.47	0	37.47	0	1	3
2248	0	0	1	4	2	3	4	35	0	35	0	35.33	0	35.33	0	1	1
5704	0	0	1	2	0	3	0	79	0	79	0	79.2	0	79.2	0	1	1
54	0	0	1	2	3	3	4	72	0	72	0	72.5	0	72.5	0	1	3
1045	0	0	2	2	1	3	2	47	0	47	0	46.73	0	46.73	0	1	3
652	0	0	2	4	1	3	4	54	0	54	0	54.37	0	54.37	0	1	3
1040	0	0	2	2	1	3	2	30	0	30	0	30.17	0	30.17	0	2	3
3839	0	0	2	2	1	3	2	37	0	37	0	36.63	0	36.63	0	2	1
5694	0	0	1	2	0	3	0	94	0	94	0	94.5	0	94.5	0	1	1
3828	0	0	2	3	1	3	2	85	0	85	0	84.57	0	84.57	0	1	1
3832	0	0	1	3	1	3	2	56	0	56	0	56.33	0	56.33	0	1	1
3830	0	0	2	4	1	3	2	64	0	64	0	64.1	0	64.1	0	1	1
5317	0	0	1	4	0	3	2	81	0	81	0	81.03	0	81.03	0	1	1
2433	0	0	1	4	2	3	2	90	0	90	0	90.37	0	90.37	0	1	1
180	0	0	1	3	2	3	4	11	1	75	0	75.17	0	11	1	1	3
4478	0	0	1	3	1	3	1	27	0	27	0	27.23	0	27.23	0	1	1
5320	0	0	1	3	0	3	2	34	1	75	0	75.13	0	34	1	1	1
2844	0	0	2	2	2	3	0	91	0	91	0	91.3	0	91.3	0	1	1
1036	0	0	2	3	1	3	2	42	0	42	0	42.2	0	42.2	0	1	3
1328	0	0	1	1	1	3	0	15	1	30	0	30.03	0	15	1	2	3
269	0	0	1	2	2	3	2	43	0	43	0	42.8	1	42.8	1	2	3
1876	0	0	1	1	3	3	4	19	1	72	0	71.87	0	19	1	2	1
641	0	0	1	4	1	3	4	32	0	32	0	31.83	0	31.83	0	2	3
2236	0	0	2	3	2	3	4	37	0	37	0	36.6	0	36.6	0	2	1
1807	0	0	1	1	1	3	0	56	0	56	0	55.6	0	55.6	0	1	2
4461	0	0	2	3	1	3	1	37	0	37	0	37.37	0	37.37	0	1	1
1875	0	0	1	3	3	3	4	26	0	7	1	25.7	1	7	1	1	1
4450	0	0	1	2	1	3	1	105	0	105	0	104.6	0	104.6	0	1	1
5686	0	0	1	1	0	3	0	57	0	57	0	57.1	0	57.1	0	1	1
266	0	0	1	3	2	3	2	64	0	64	0	63.53	0	63.53	0	2	3
4440	0	0	1	3	1	3	1	73	0	73	0	72.8	0	72.8	0	2	1
2694	0	0	1	4	2	3	1	4	0	4	0	3.7	0	3.7	0	1	1
1874	0	0	1	3	3	3	4	96	0	91	1	95.57	0	91	1	2	1
3790	0	0	1	1	1	3	2	37	0	37	0	37.37	0	37.37	0	2	1
3781	0	0	2	3	1	3	2	85	0	85	0	84.67	0	84.67	0	1	1
1427	0	0	2	3	0	3	4	60	0	60	0	59.8	0	59.8	0	1	3
2840	0	0	2	2	2	3	0	74	0	18	1	74.13	1	18	1	1	1
4899	0	0	1	1	1	3	0	87	0	87	0	87.47	0	87.47	0	2	1
987	0	0	2	3	1	3	2	45	0	45	0	44.93	0	44.93	0	1	3
3231	0	0	2	3	1	3	4	80	0	80	0	80.2	0	80.2	0	1	1
4388	0	0	1	4	1	3	1	56	0	56	0	55.63	0	55.63	0	1	1
159	0	0	1	3	2	3	4	28	0	28	0	28.33	0	28.33	0	1	3
1233	0	0	2	3	1	3	1	35	0	35	0	34.7	0	34.7	0	2	3
341	0	0	1	1	2	3	1	65	0	65	0	65.27	0	65.27	0	1	3
2732	0	0	2	3	2	3	1	52	0	52	0	52.37	0	52.37	0	1	1
5847	0	0	1	2	0	3	0	85	0	85	0	85.1	0	85.1	0	1	1
1363	0	0	2	2	1	3	0	67	0	67	0	66.9	0	66.9	0	2	3
740	0	0	1	3	1	3	4	30	0	30	0	30.03	0	30.03	0	2	3
1169	0	0	2	3	1	3	2	81	0	81	0	81.13	0	81.13	0	1	3
5496	0	0	2	3	0	3	1	100	0	100	0	100.5	0	100.5	0	1	1
2489	0	0	1	3	2	3	2	47	0	39	1	47	1	39	1	2	1
5362	0	0	1	4	0	3	2	49	0	49	0	48.63	0	48.63	0	1	1
58	0	0	1	3	3	3	4	21	1	49	0	49.03	0	21	1	1	3
2288	0	0	1	2	2	3	4	79	0	79	0	78.73	0	78.73	0	1	1
5358	0	0	2	3	0	3	2	70	0	70	0	70.33	0	70.33	0	2	1
715	0	0	1	3	1	3	4	93	0	93	0	93.43	0	93.43	0	2	3
5783	0	0	2	2	0	3	0	52	0	52	0	51.53	0	51.53	0	2	1
5788	0	0	1	1	0	3	0	28	0	28	0	27.87	0	27.87	0	2	1
3385	0	0	1	1	1	3	4	69	0	69	0	69.13	0	69.13	0	1	1
4628	0	0	1	3	1	3	1	26	1	24	1	44.1	1	24	1	1	1
1703	0	0	2	1	0	3	0	21	0	21	0	20.9	0	20.9	0	1	3
5052	0	0	1	3	1	3	0	47	0	47	0	47.17	0	47.17	0	1	1
2039	0	0	2	2	3	3	1	51	0	51	0	50.77	0	50.77	0	2	1
1142	0	0	1	4	1	3	2	53	0	39	1	52.97	1	39	1	2	3
1816	0	0	1	4	0	3	4	70	0	70	0	70.43	0	70.43	0	2	2
295	0	0	1	1	2	3	2	59	0	59	0	59.43	0	59.43	0	1	3
5036	0	0	1	1	1	3	0	45	0	45	0	45.4	0	45.4	0	2	1
2852	0	0	2	3	2	3	0	33	0	33	0	32.6	0	32.6	0	2	1
2759	0	0	2	4	2	3	1	93	0	29	1	92.67	0	29	1	2	1
3951	0	0	1	3	1	3	2	70	0	70	0	69.97	0	69.97	0	2	1
2037	0	0	1	1	3	3	1	23	0	8	1	22.63	1	8	1	1	1
5763	0	0	1	1	0	3	0	49	0	49	0	48.97	0	48.97	0	1	1
4588	0	0	1	3	1	2	1	70	0	70	0	69.87	0	69.87	0	2	1
5187	0	0	1	3	0	3	4	15	0	15	0	14.7	0	14.7	0	2	1
197	0	0	1	3	2	3	4	90	0	90	0	90.07	0	90.07	0	2	3
3942	0	0	2	2	1	3	2	50	0	50	0	50.33	0	50.33	0	1	1
1814	0	0	1	3	0	1	4	60	0	60	0	59.93	0	59.93	0	1	2
4582	0	0	1	4	1	3	1	12	0	12	0	11.9	0	11.9	0	1	1
3352	0	0	2	1	1	3	4	48	0	48	0	47.8	0	47.8	0	2	1
5472	0	0	1	4	0	3	1	62	0	62	0	61.87	0	61.87	0	2	1
2749	0	0	2	4	2	3	1	37	0	37	0	37.27	0	37.27	0	2	1
3922	0	0	2	1	1	2	2	50	0	50	0	49.53	0	49.53	0	2	1
1347	0	0	1	3	1	3	0	10	1	11	1	35.63	1	10	1	2	3
3929	0	0	1	2	1	2	2	23	0	23	0	23.3	0	23.3	0	1	1
3915	0	0	1	4	1	3	2	97	0	97	0	97.33	0	97.33	0	1	1
4995	0	0	1	1	1	3	0	50	0	50	0	50.4	0	50.4	0	1	1
4558	0	0	1	3	1	2	1	70	0	70	0	69.77	0	69.77	0	2	1
4555	0	0	2	2	1	3	1	28	0	6	1	28.13	1	6	1	2	1
5733	0	0	1	2	0	3	0	87	0	87	0	86.7	0	86.7	0	2	1
5732	0	0	1	3	0	3	0	102	0	102	0	101.83	0	101.83	0	2	1
5468	0	0	1	4	0	3	1	109	0	109	0	109.43	0	109.43	0	2	1
1883	0	0	1	1	3	1	4	62	0	62	0	62.13	0	62.13	0	1	1
3335	0	0	1	3	1	3	4	49	0	49	0	48.73	0	48.73	0	1	1
1343	0	0	1	3	1	3	0	76	0	76	0	75.63	0	75.63	0	1	3
1264	0	0	2	2	1	3	1	36	0	36	0	36	0	36	0	1	3
3340	0	0	1	4	1	3	4	39	0	39	0	39.27	0	39.27	0	1	1
4545	0	0	1	1	1	3	1	81	0	81	0	80.93	0	80.93	0	1	1
4548	0	0	1	3	1	3	1	51	0	14	1	50.7	1	14	1	1	1
3901	0	0	1	3	1	2	2	21	0	21	0	20.77	0	20.77	0	2	1
2734	0	0	2	3	2	3	1	47	0	34	1	46.57	1	34	1	1	1
1082	0	0	1	1	1	3	2	36	0	36	0	35.67	0	35.67	0	1	3
4976	0	0	1	2	1	3	0	95	0	95	0	94.6	0	94.6	0	1	1
189	0	0	1	2	2	3	4	67	0	67	0	66.9	0	66.9	0	1	3
411	0	0	1	3	1	3	6	32	0	32	0	31.57	0	31.57	0	1	3
2073	0	0	1	3	2	3	6	81	0	81	0	80.73	0	80.73	0	1	1
3897	0	0	1	2	1	3	2	27	0	27	0	26.63	0	26.63	0	1	1
1528	0	0	1	3	0	3	2	73	0	73	0	73.33	0	73.33	0	2	3
1676	0	0	1	1	0	3	0	68	0	68	0	67.53	0	67.53	0	2	3
5712	0	0	1	1	0	3	0	79	0	79	0	79.37	0	79.37	0	2	1
4521	0	0	1	2	1	3	1	66	0	66	0	65.87	1	65.87	1	2	1
3316	0	0	1	4	1	3	4	47	0	47	0	47.27	0	47.27	0	2	1
4973	0	0	2	1	1	3	0	13	0	13	0	12.8	0	12.8	0	2	1
5710	0	0	1	1	0	3	0	89	0	89	0	88.9	0	88.9	0	1	1
2255	0	0	1	2	2	3	4	48	0	27	1	47.73	0	27	1	1	1
4487	0	0	2	2	1	3	1	88	0	88	0	88.23	0	88.23	0	2	1
3305	0	0	1	2	1	3	4	49	0	49	0	49.27	0	49.27	0	2	1
4504	0	0	1	3	1	3	1	31	1	45	0	45.43	0	31	1	2	1
657	0	0	1	3	1	3	4	49	0	49	0	49.23	0	49.23	0	2	3
1820	0	0	2	3	0	3	2	82	0	82	0	81.57	0	81.57	0	1	2
3843	0	0	1	4	1	3	2	12	1	10	1	20.97	1	10	1	1	1
5700	0	0	1	2	0	3	0	47	0	47	0	47.33	0	47.33	0	2	1
4481	0	0	1	4	1	3	1	19	1	29	0	29.4	1	19	1	2	1
1665	0	0	1	1	0	3	0	64	0	64	0	63.67	0	63.67	0	2	3
403	0	0	1	3	1	3	6	57	0	57	0	57.1	0	57.1	0	2	3
4482	0	0	1	3	1	3	1	17	0	17	0	16.53	0	16.53	0	2	1
3287	0	0	2	4	1	3	4	82	0	82	0	82.27	0	82.27	0	1	1
2241	0	0	2	3	2	3	4	12	0	6	1	11.57	1	6	1	1	1
4473	0	0	1	4	1	3	1	57	0	57	0	57.4	0	57.4	0	1	1
4475	0	0	1	3	1	3	1	55	0	55	0	55	0	55	0	1	1
2709	0	0	1	1	2	3	1	38	0	38	0	38.03	0	38.03	0	1	1
78	0	0	1	4	3	3	1	14	0	8	1	13.67	0	8	1	2	3
2700	0	0	1	2	2	3	1	56	0	56	0	56.1	0	56.1	0	1	1
1521	0	0	2	3	0	3	2	57	0	57	0	57.1	0	57.1	0	2	3
1018	0	0	1	1	1	3	2	11	0	6	1	11.47	1	6	1	2	3
5445	0	0	1	3	0	3	1	97	0	97	0	97.1	0	97.1	0	2	1
16	0	0	1	2	3	3	4	14	0	10	1	13.83	1	10	1	2	3
3809	0	0	1	1	1	1	2	27	0	16	1	27.03	1	16	1	2	1
267	0	0	2	3	2	3	2	49	0	49	0	48.83	0	48.83	0	1	3
5306	0	0	2	2	0	3	2	88	0	88	0	87.77	0	87.77	0	1	1
1005	0	0	2	2	1	3	2	57	0	57	0	56.83	0	56.83	0	2	3
4914	0	0	1	1	1	3	0	91	0	91	0	90.6	0	90.6	0	1	1
4911	0	0	1	3	1	3	0	56	0	56	0	56.37	0	56.37	0	2	1
3769	0	0	1	3	1	3	2	49	0	49	0	48.77	0	48.77	0	2	1
261	0	0	1	3	2	3	2	40	0	40	0	39.6	0	39.6	0	1	3
1915	0	0	1	3	3	3	1	99	0	99	0	99.43	0	99.43	0	1	1
2412	0	0	2	4	2	1	2	29	0	5	1	28.67	1	5	1	2	1
982	0	0	1	3	1	3	2	25	0	25	0	24.53	0	24.53	0	2	3
2666	0	0	2	3	2	2	1	104	0	104	0	104.33	0	104.33	0	1	1
3229	0	0	1	4	1	3	4	51	0	51	0	50.87	0	50.87	0	1	1
967	0	0	2	4	1	3	2	44	0	27	1	43.67	1	27	1	1	3
258	0	0	1	1	2	3	2	99	0	101	0	101.03	0	99	0	1	3
1572	0	0	1	4	0	3	1	18	1	40	0	39.57	1	18	1	2	3
3216	0	0	1	4	1	3	4	25	0	25	0	24.67	0	24.67	0	2	1
3707	0	0	1	4	1	3	2	50	0	50	0	49.57	0	49.57	0	2	1
930	0	0	2	3	1	3	2	33	0	33	0	32.87	0	32.87	0	1	3
5119	0	0	1	4	0	2	6	19	0	19	0	19.37	1	19.37	1	1	1
3300	0	0	1	2	1	3	4	38	0	38	0	37.9	0	37.9	0	1	1
5078	0	0	1	2	1	3	0	72	0	72	0	72	0	72	0	2	1
5372	0	0	1	3	0	3	2	62	0	62	0	62.37	0	62.37	0	1	1
1713	0	0	2	1	0	3	0	39	0	39	0	38.67	0	38.67	0	2	3
1275	0	0	1	4	1	3	1	41	0	41	0	40.67	0	40.67	0	1	3
728	0	0	1	2	1	3	4	22	0	22	0	22.13	0	22.13	0	2	3
3979	0	0	1	3	1	3	2	81	0	81	0	81.33	0	81.33	0	1	1
2478	0	0	2	3	2	3	2	58	0	58	0	58.3	0	58.3	0	2	1
1701	0	0	1	1	0	2	0	90	0	90	0	89.97	0	89.97	0	1	3
5354	0	0	2	4	0	3	2	65	0	65	0	64.87	0	64.87	0	2	1
1978	0	0	1	2	3	3	4	62	0	62	0	61.97	0	61.97	0	2	1
4613	0	0	1	4	1	3	1	29	0	21	1	29.33	1	21	1	1	1
5035	0	0	2	2	1	3	0	34	0	34	0	33.8	0	33.8	0	2	1
2850	0	0	1	2	2	3	0	65	0	65	0	65.37	0	65.37	0	1	1
5022	0	0	2	3	1	3	0	37	0	37	0	36.87	0	36.87	0	2	1
3940	0	0	1	3	1	3	2	62	0	62	0	62.33	0	62.33	0	2	1
4576	0	0	1	3	1	3	1	63	0	63	0	62.8	0	62.8	0	2	1
3937	0	0	1	2	1	3	2	79	0	79	0	78.87	0	78.87	0	2	1
701	0	0	1	1	1	3	4	53	0	53	0	53.4	0	53.4	0	1	3
5021	0	0	2	2	1	3	0	49	0	49	0	49.2	0	49.2	0	1	1
3946	0	0	2	2	1	2	2	32	0	32	0	31.6	0	31.6	0	1	1
1577	0	0	1	4	0	3	1	58	0	58	0	57.6	0	57.6	0	2	3
3916	0	0	1	1	1	3	2	96	0	96	0	95.63	0	95.63	0	2	1
1441	0	0	2	3	0	3	4	98	0	98	0	98.3	0	98.3	0	2	3
3928	0	0	1	4	1	3	2	25	0	25	1	25.37	1	25	1	2	1
1110	0	0	2	1	1	3	2	58	0	58	0	58.13	0	58.13	0	1	3
2035	0	0	1	2	3	3	1	76	0	76	0	75.87	0	75.87	0	1	1
1383	0	0	1	3	0	3	6	50	1	82	0	81.7	0	50	1	1	3
696	0	0	1	3	1	3	4	15	0	8	1	14.9	0	8	1	1	3
415	0	0	1	3	1	3	6	52	0	52	0	51.6	0	51.6	0	1	3
3910	0	0	2	4	1	3	2	29	0	12	1	28.6	1	12	1	2	1
4546	0	0	2	4	1	3	1	77	0	77	0	76.57	0	76.57	0	2	1
2931	0	0	1	3	1	3	6	83	0	83	0	83.17	0	83.17	0	2	1
4989	0	0	1	1	1	3	0	71	0	71	0	71.27	0	71.27	0	2	1
1345	0	0	1	3	1	3	0	49	0	49	0	49	0	49	0	1	3
2740	0	0	1	2	2	3	1	55	1	62	0	62.43	0	55	1	1	1
413	0	0	1	3	1	3	6	39	0	39	0	38.63	0	38.63	0	1	3
1534	0	0	1	4	0	3	2	68	0	68	0	68.2	0	68.2	0	2	3
3885	0	0	1	4	1	3	2	92	0	92	0	91.53	0	91.53	0	2	1
1899	0	0	1	3	3	3	2	27	0	23	1	26.97	1	23	1	2	1
1338	0	0	1	2	1	3	0	29	0	29	0	29.27	0	29.27	0	2	3
2450	0	0	2	3	2	3	2	11	0	9	1	11.33	1	9	1	2	1
3894	0	0	1	3	1	3	2	42	0	42	0	42.5	0	42.5	0	2	1
1078	0	0	1	4	1	3	2	49	0	49	0	48.63	0	48.63	0	2	3
2929	0	0	2	2	1	3	6	89	0	89	0	88.8	0	88.8	0	2	1
3327	0	0	1	4	1	3	4	15	0	15	0	14.53	1	14.53	1	2	1
3895	0	0	2	1	1	3	2	41	0	41	0	40.93	0	40.93	0	2	1
4543	0	0	1	2	1	3	1	17	0	11	1	16.9	1	11	1	1	1
1335	0	0	1	3	1	3	0	77	0	30	1	76.6	0	30	1	1	3
3888	0	0	1	2	1	3	2	74	0	74	0	74.03	0	74.03	0	1	1
2258	0	0	1	3	2	3	4	72	0	72	0	71.67	0	71.67	0	1	1
1533	0	0	2	3	0	3	2	90	0	90	0	90.17	0	90.17	0	1	3
3886	0	0	1	4	1	3	2	89	0	89	0	89.03	0	89.03	0	1	1
5332	0	0	2	3	0	3	2	85	0	85	0	84.83	0	84.83	0	1	1
666	0	0	1	3	1	3	4	45	0	45	0	45.03	0	45.03	0	2	3
1064	0	0	2	4	1	3	2	41	0	41	0	41.3	0	41.3	0	2	3
186	0	0	1	3	2	3	4	54	0	54	0	54.1	0	54.1	0	1	3
664	0	0	1	3	1	3	4	82	0	82	0	82.2	0	82.2	0	1	3
665	0	0	2	3	1	3	4	81	0	81	0	80.93	0	80.93	0	1	3
1057	0	0	1	3	1	3	2	71	0	9	1	70.77	0	9	1	1	3
1531	0	0	1	4	0	3	2	16	1	53	0	53.47	0	16	1	1	3
407	0	0	1	4	1	3	6	65	0	65	0	64.9	0	64.9	0	1	3
5715	0	0	1	3	0	3	0	50	0	50	0	50.47	1	50.47	1	1	1
279	0	0	1	3	2	1	2	63	0	63	0	62.6	0	62.6	0	1	3
3312	0	0	1	3	1	3	4	16	1	59	0	58.6	0	16	1	1	1
4959	0	0	1	1	1	3	0	31	0	31	0	31.37	0	31.37	0	2	1
1054	0	0	1	2	1	3	2	35	0	35	0	34.87	0	34.87	0	2	3
659	0	0	1	3	1	3	4	45	0	45	0	45.07	0	45.07	0	2	3
3303	0	0	1	2	1	3	4	70	0	70	0	69.83	0	69.83	0	2	1
5705	0	0	1	2	0	3	0	51	1	73	0	72.9	0	51	1	2	1
3846	0	0	1	4	1	3	2	88	0	88	0	87.8	0	87.8	0	2	1
276	0	0	1	3	2	3	2	14	1	65	0	65.07	0	14	1	1	3
3304	0	0	1	2	1	3	4	65	0	65	0	65.23	0	65.23	0	1	1
3309	0	0	1	1	1	3	4	36	0	36	0	35.87	0	35.87	0	1	1
2030	0	0	1	4	3	3	1	23	0	10	1	22.57	1	10	1	2	1
3829	0	0	1	1	1	3	2	77	0	77	0	76.73	0	76.73	0	1	1
1526	0	0	1	3	0	2	2	67	0	67	0	67.3	0	67.3	0	1	3
650	0	0	1	3	1	3	4	38	0	38	0	37.6	0	37.6	0	1	3
2713	0	0	2	2	2	3	1	13	0	10	1	13	1	10	1	1	1
1994	0	0	1	3	3	1	2	65	0	65	0	65.07	0	65.07	0	1	1
1028	0	0	2	3	1	3	2	21	1	33	0	32.7	1	21	1	1	3
5314	0	0	1	3	0	3	2	32	0	32	0	31.87	0	31.87	0	2	1
3822	0	0	1	2	1	3	2	42	0	42	0	42.5	0	42.5	0	2	1
3812	0	0	1	1	1	3	2	87	0	87	0	87.43	1	87.43	1	1	1
1023	0	0	1	3	1	3	2	38	0	38	0	37.5	0	37.5	0	1	3
4454	0	0	1	3	1	3	1	78	0	78	0	78.13	0	78.13	0	1	1
4449	0	0	1	4	1	3	1	44	0	44	0	44.27	0	44.27	0	1	1
4448	0	0	1	3	1	3	1	52	0	52	0	52.37	0	52.37	0	1	1
635	0	0	2	2	1	3	4	52	0	52	0	52.5	0	52.5	0	1	3
2693	0	0	2	4	2	3	1	6	0	6	0	5.77	1	5.77	1	2	1
4932	0	0	1	2	1	3	0	8	0	8	0	7.83	1	7.83	1	2	1
1009	0	0	1	1	1	3	2	66	0	66	0	66	0	66	0	2	3
1430	0	0	1	4	0	3	4	44	0	44	0	44.3	0	44.3	0	2	3
4444	0	0	2	2	1	3	1	37	0	37	0	36.7	0	36.7	0	2	1
630	0	0	1	4	1	3	4	43	0	43	0	43.13	0	43.13	0	1	3
1019	0	0	2	1	1	3	2	4	0	4	0	4.5	0	4.5	0	1	3
3801	0	0	1	4	1	1	2	64	0	64	0	64.4	0	64.4	0	1	1
5680	0	0	2	1	0	3	0	38	0	38	0	38.4	0	38.4	0	1	1
2920	0	0	2	4	1	3	6	89	0	89	0	88.7	0	88.7	0	1	1
624	0	0	1	3	1	3	4	68	0	68	0	68.37	0	68.37	0	2	3
622	0	0	1	2	1	3	4	53	0	53	0	53.1	0	53.1	0	2	3
15	0	0	1	4	3	3	4	67	0	67	0	67.47	0	67.47	0	2	3
3252	0	0	1	3	1	3	4	91	0	91	0	91.23	0	91.23	0	1	1
2679	0	0	1	3	2	3	1	47	0	33	1	47	1	33	1	2	1
3763	0	0	2	3	1	3	2	88	0	88	0	87.67	0	87.67	0	1	1
1805	0	0	1	3	1	3	0	61	1	70	0	69.83	0	61	1	2	2
5294	0	0	1	3	0	3	2	39	0	39	0	38.8	0	38.8	0	2	1
2672	0	0	1	3	2	3	1	40	0	28	1	39.9	1	28	1	2	1
4399	0	0	2	2	1	3	1	31	0	13	1	31.47	1	13	1	1	1
5435	0	0	1	4	0	3	1	88	0	88	0	88.4	0	88.4	0	1	1
594	0	0	2	4	1	3	4	32	1	88	0	87.83	0	32	1	1	3
5638	0	0	2	3	0	3	0	24	0	12	1	24.37	1	12	1	2	1
3724	0	0	2	4	1	3	2	26	1	45	0	45.13	0	26	0	1	1
155	0	0	2	4	2	3	4	66	0	56	1	65.77	1	56	1	1	3
70	0	0	1	3	3	3	2	37	0	5	1	36.87	1	5	1	1	3
1621	0	0	1	2	0	3	0	85	0	85	0	85.2	0	85.2	0	1	3
2238	0	0	1	4	2	3	4	25	0	11	1	24.63	0	11	1	1	1
5681	0	0	1	1	0	3	0	92	0	92	0	92.03	0	92.03	0	1	1
4706	0	0	1	2	1	3	1	70	0	70	0	70.17	0	70.17	0	1	1
3410	0	0	2	2	1	3	4	27	1	94	0	93.5	0	27	1	1	1
5499	0	0	1	3	0	3	1	57	0	57	0	57.1	0	57.1	0	1	1
57	0	0	1	3	3	3	4	93	0	93	0	93.33	0	93.33	0	1	3
4605	0	0	1	1	1	3	1	50	0	50	0	49.77	0	49.77	0	1	1
4595	0	0	1	3	1	3	1	73	0	73	0	72.93	0	72.93	0	2	1
1120	0	0	2	1	1	3	2	76	0	76	0	76.33	0	76.33	0	2	3
2038	0	0	1	1	3	3	1	18	0	18	0	17.6	0	17.6	0	2	1
710	0	0	1	4	1	3	4	14	1	39	0	39.23	0	14	1	1	3
1692	0	0	1	2	0	3	0	86	0	86	0	86.03	0	86.03	0	1	3
1850	0	0	2	2	3	3	6	81	0	81	0	81.17	0	81.17	0	1	1
5762	0	0	1	1	0	3	0	55	0	55	0	55.4	0	55.4	0	1	1
1119	0	0	1	3	1	2	2	15	0	11	1	14.87	1	11	1	2	3
1925	0	0	1	3	3	3	1	96	0	96	0	96.07	0	96.07	0	2	1
5019	0	0	1	1	1	3	0	75	0	75	0	74.73	0	74.73	0	1	1
339	0	0	1	3	2	3	1	33	0	33	0	32.83	0	32.83	0	1	3
1849	0	0	2	3	3	3	6	75	0	75	0	75.03	0	75.03	0	1	1
1885	0	0	1	4	3	3	4	28	0	28	0	28.27	0	28.27	0	1	1
3927	0	0	1	3	1	3	2	27	1	30	1	31.53	1	27	1	2	1
1540	0	0	1	2	0	3	2	59	0	59	0	59.1	0	59.1	0	2	3
5003	0	0	1	1	1	3	0	56	0	56	0	56.47	0	56.47	0	1	1
4547	0	0	1	4	1	3	1	57	0	57	0	56.7	1	56.7	1	2	1
4550	0	0	1	4	1	3	1	49	0	21	1	49.13	1	21	1	2	1
1095	0	0	1	2	1	3	2	89	0	89	0	89.3	0	89.3	0	2	3
2741	0	0	1	4	2	3	1	43	0	43	0	43.17	0	43.17	0	2	1
3902	0	0	1	2	1	3	2	97	0	97	0	97.47	0	97.47	0	2	1
2034	0	0	1	1	3	3	1	64	0	64	0	63.5	0	63.5	0	1	1
5336	0	0	1	3	0	3	2	81	0	81	0	80.73	0	80.73	0	1	1
5469	0	0	2	3	0	3	1	96	0	96	0	95.7	0	95.7	0	1	1
1101	0	0	1	3	1	3	2	12	1	87	0	86.63	0	12	1	1	3
5723	0	0	1	1	0	3	0	79	0	79	0	79.37	0	79.37	0	2	1
1682	0	0	1	1	0	3	0	71	0	71	0	71.03	0	71.03	0	2	3
1685	0	0	2	1	0	3	0	45	0	45	0	45.33	0	45.33	0	2	3
3880	0	0	1	2	1	3	2	104	0	104	0	103.97	0	103.97	0	2	1
91	0	0	1	3	2	3	6	22	0	12	1	22.27	1	12	1	2	3
1084	0	0	1	2	1	3	2	35	0	35	0	35.47	0	35.47	0	1	3
2263	0	0	1	3	2	3	4	13	0	13	1	13.17	1	13	1	1	1
410	0	0	1	3	1	3	6	48	0	48	0	48.3	0	48.3	0	1	3
192	0	0	2	3	2	3	4	27	0	27	0	27.33	0	27.33	0	1	3
3890	0	0	2	2	1	3	2	70	0	70	0	70.13	0	70.13	0	1	1
5722	0	0	2	1	0	3	0	85	0	85	0	84.7	0	84.7	0	1	1
4515	0	0	1	1	1	3	1	99	0	99	0	99.3	0	99.3	0	2	1
1530	0	0	2	3	0	3	2	37	0	37	0	37.33	0	37.33	0	2	3
3876	0	0	2	4	1	3	2	41	0	41	0	41.07	0	41.07	0	2	1
2726	0	0	2	3	2	3	1	61	0	60	1	60.7	1	60	1	1	1
333	0	0	1	3	2	3	1	37	0	37	0	36.7	0	36.7	0	1	3
4527	0	0	1	3	1	3	1	39	0	39	0	38.93	0	38.93	0	1	1
4516	0	0	1	4	1	3	1	96	0	96	0	95.97	0	95.97	0	1	1
2728	0	0	1	1	2	3	1	33	0	33	0	32.8	0	32.8	0	1	1
3879	0	0	2	3	1	3	2	27	0	27	0	27.43	0	27.43	0	1	1
4510	0	0	1	3	1	3	1	6	0	6	0	6	0	6	0	2	1
4962	0	0	1	3	1	3	0	54	0	54	0	53.63	0	53.63	0	1	1
4954	0	0	1	3	1	2	0	61	0	61	0	61.47	1	61.47	1	2	1
5706	0	0	1	1	0	3	0	49	0	49	0	49.17	0	49.17	0	2	1
656	0	0	2	3	1	3	4	53	0	53	0	53.1	0	53.1	0	2	3
183	0	0	1	3	2	3	4	22	0	15	1	21.73	1	15	1	2	3
4955	0	0	1	2	1	2	0	45	0	45	0	44.7	1	44.7	1	2	1
2439	0	0	1	3	2	3	2	10	1	11	1	31.37	1	10	1	2	1
5703	0	0	1	1	0	3	0	81	0	81	0	80.67	0	80.67	0	2	1
2715	0	0	1	4	2	3	1	71	0	71	0	71.03	0	71.03	0	2	1
2925	0	0	1	1	1	3	6	54	0	9	1	53.5	0	9	1	2	1
2716	0	0	1	4	2	3	1	64	0	64	0	64	0	64	0	1	1
1995	0	0	1	1	3	1	2	63	0	63	0	63.43	0	63.43	0	1	1
[truncated: 3,856 more rows]
